# Supplementary material for: Microbial community structure and carbon transformation characteristics of different aggregates in black soil
Source: PeerJ. 2024 Apr 29;12:e17269. doi: 10.7717/peerj.17269 (PMC11064869; doi:10.7717/peerj.17269)
Supplement: Supplemental Information 2 [file peerj-12-17269-s002.zip]

Archive with 3 entries (3 files):
- Table II Raw data.xlsx
- Table 1 Raw data.xlsx
- Table 3 Raw data.xlsx
