# Supplementary material for: Microbial community structure and carbon transformation characteristics of different aggregates in black soil
Source: PeerJ. 2024 Apr 29;12:e17269. doi: 10.7717/peerj.17269 (PMC11064869; doi:10.7717/peerj.17269)
Supplement: Supplemental Information 2 [file peerj-12-17269-s002.zip › Table II Raw data.xlsx]

## Sheet: Sheet1
	Proportion of soil aggregates（%）
	mechanical sieving												wet sieving
	pre-freeze-thaw						post-freeze–thaw						pre-freeze-thaw						post-freeze–thaw
	1	2	3	4	5	6	1	2	3	4	5	6	1	2	3	4	5	6	1	2	3	4	5	6
>5mm	38.52	39.51	40.36	36.76	44.36	40.49	21.98	24.99	22.81	22.51	22.02	22.97	0	0	0	0	0	0	0	0	0	0	0	0
5-2mm	22	21	19.97	20.29	18.74	18	14.08	15.1	14.24	14.89	14.7	13.45	14.59	14.41	14.35	14.36	14.06	14.09	20.62	20.9	20.32	20.41	20.33	20.36
2-1mm	8.14	7.95	7.14	8.2	7.2	8.17	11.5	11.97	11.8	11.71	11.5	11.84	15.76	15.74	15.91	15.98	15.85	15.98	12.33	11.79	12.12	11.87	12.67	11.82
1-0.5mm	17.32	17.61	17.13	17.66	17.11	16.97	24.42	18.39	21.55	21.71	23.25	22.68	8.9	8.88	8.96	9.14	8.93	8.95	9.13	9.23	9.42	9.42	9.08	9.1
0.5-0.25mm	4.91	5.5	5.04	4.99	4.63	4.93	15.31	17	16.88	16.34	16.04	16.41	23.81	24.03	24.46	23.69	24.5	24.05	26.54	26.85	27	26.94	26.59	26.7
<0.25mm	8.2	8.05	8.79	9.36	7.81	9.39	12.63	12.45	12.59	12.66	12.45	12.52	36.94	36.94	36.32	36.83	36.66	36.93	31.38	31.23	31.14	31.36	31.33	32.02
