# Supplementary material for: Microbial community structure and carbon transformation characteristics of different aggregates in black soil
Source: PeerJ. 2024 Apr 29;12:e17269. doi: 10.7717/peerj.17269 (PMC11064869; doi:10.7717/peerj.17269)
Supplement: Supplemental Information 2 [file peerj-12-17269-s002.zip › Table 1 Raw data.xlsx]

## Sheet: Sheet1
Soil	Number of experimental repetitions	SOC（g/kg-1）	SWC（g/kg-1 ）	AN（mg/kg-1）	AP（mg/kg-1）	AK（mg/kg-1）	Bulk density（g/cm3）
undisturbed soil	1	15.45	15.34	120.23	60.61	322.45	1.3
	2	18.54	15.39	120.1	60.4	322.32	1.36
	3	17	15.23	120.06	60.25	322.52	1.27
