# Supplementary material for: Microbial community structure and carbon transformation characteristics of different aggregates in black soil
Source: PeerJ. 2024 Apr 29;12:e17269. doi: 10.7717/peerj.17269 (PMC11064869; doi:10.7717/peerj.17269)
Supplement: Supplemental Information 2 [file peerj-12-17269-s002.zip › Table 3 Raw data.xlsx]

## Sheet: Sheet1
Soil grain size	PH			SOC
	1	2	3	water-stabilised agglomerate（WSA）			Pre-freeze-thaw			Post-freeze–thaw
				1	2	3	1	2	3	1	2	3
Bulk soil	5.9	5.68	5.76	—	—	—	15.45	18.54	17	15.02	15.6	14.68
>5mm	5.67	5.64	5.66	7.82	7.91	8.03	14.49	11.33	17.65	15.76	17.74	12.55
5-2mm	5.22	5.17	5.2	14.03	13.72	14.01	7.78	9.75	8.76	6	6.42	6.24
2-1mm	5.32	5.24	5.3	12.41	12.95	12.59	15.28	17.65	15.67	14.16	13.32	10.59
1-0.5mm	5.06	5.05	5.05	15.16	15.19	14.11	19.22	10.93	13.3	14.52	14.3	13.81
0.5-0.25mm	5.2	5.23	5.21	16.95	16.66	16.73	16.46	16.86	18.43	24.5	25.46	22.73
<0.25mm	5.17	5.18	5.17	27.09	28.43	28.12	18.04	19.62	19.62	21.32	19.54	23.76
