# Supplementary material for: Microbial community structure and carbon transformation characteristics of different aggregates in black soil
Source: PeerJ. 2024 Apr 29;12:e17269. doi: 10.7717/peerj.17269 (PMC11064869; doi:10.7717/peerj.17269)
Supplement: Supplemental Information 3 [file peerj-12-17269-s003.zip]

Archive with 1 entries (1 files):
- Data before and after relevant carbon treatments.xlsx
