# Supplementary material for: Microbial community structure and carbon transformation characteristics of different aggregates in black soil
Source: PeerJ. 2024 Apr 29;12:e17269. doi: 10.7717/peerj.17269 (PMC11064869; doi:10.7717/peerj.17269)
Supplement: Supplemental Information 3 [file peerj-12-17269-s003.zip › Data before and after relevant carbon treatments.xlsx]

## Sheet: Sheet1
process	particle size	organic carbon（SOC）			water-soluble organic carbon（WSOC）			HA			FA
		1	2	3	1	2	3	1	2	3	1	2	3
pre-freeze-thaw	bulk soil	15.45	18.54	17	48.0857	58.7714	53.4286	5.12754	5.35194	5.12754	4.488	3.927	4.3758
	>5mm	14.49	11.33	17.65	64.1143	88.1571	93.5	5.12754	5.57634	5.23974	3.927	3.4782	3.8148
	5-2mm	7.78	9.75	8.76	61.4429	77.4714	69.4571	5.35194	5.12754	5.12754	4.2636	4.6002	4.488
	2-1mm	15.28	17.65	15.67	57.3182	64.4829	59.7064	5.4845	5.61	5.61	4.64362	4.39262	4.51812
	1-0.5mm	19.22	10.93	13.3	58.7714	61.4429	64.1143	5.35194	5.12754	4.79094	3.927	4.488	4.7124
	0.5-0.25mm	16.46	16.86	18.43	31.416	29.172	29.172	5.56993	5.7035	5.30279	4.94214	5.07571	5.20929
	<0.25mm	18.04	19.62	19.62	24.2993	20.2494	22.2744	6.46852	5.87644	6.3205	4.44063	4.29261	4.29261
post-freeze–thaw	bulk soil	15.02	15.6	14.68	79.7752	95.2156	90.0688	5.049	5.2734	5.049	2.0196	2.805	2.6928
	>5mm	15.76	17.74	12.55	81.031	81.031	78.4988	5.1311	5.5872	5.24512	2.05244	1.82439	1.93841
	5-2mm	6	6.42	6.24	90.0688	84.922	87.4954	5.2734	5.049	5.049	1.7952	1.2342	1.7952
	2-1mm	14.16	13.32	10.59	84.922	74.6284	79.7752	4.8246	4.9368	4.9368	1.7952	1.5708	1.9074
	1-0.5mm	14.52	14.3	13.81	101.119	98.386	98.386	4.96554	4.75424	4.43729	1.37345	1.6904	1.90169
	0.5-0.25mm	24.5	25.46	22.73	46.5681	49.7797	52.9913	7.37212	7.55192	7.0125	1.79808	2.15769	2.87692
	<0.25mm	21.32	19.54	23.76	78.6841	73.8667	75.4725	7.73173	7.0125	7.55192	1.61827	1.79808	1.43846
