# Supplementary material for: Microbial community structure and carbon transformation characteristics of different aggregates in black soil
Source: PeerJ. 2024 Apr 29;12:e17269. doi: 10.7717/peerj.17269 (PMC11064869; doi:10.7717/peerj.17269)
Supplement: Supplemental Information 4 [file peerj-12-17269-s004.zip]

Archive with 5 entries (4 files):
- faprotaxF4nFJoJUCJarNthViivmaX_result/
- faprotaxF4nFJoJUCJarNthViivmaX_result/FAPROTAX_function.xls
- faprotaxF4nFJoJUCJarNthViivmaX_result/groups2records_table_dense.xls
- faprotaxF4nFJoJUCJarNthViivmaX_result/group_definitions_used.txt
- faprotaxF4nFJoJUCJarNthViivmaX_result/report.txt
