# Supplementary material for: Microbial community structure and carbon transformation characteristics of different aggregates in black soil
Source: PeerJ. 2024 Apr 29;12:e17269. doi: 10.7717/peerj.17269 (PMC11064869; doi:10.7717/peerj.17269)
Supplement: Supplemental Information 4 [file peerj-12-17269-s004.zip › faprotaxF4nFJoJUCJarNthViivmaX_result/FAPROTAX_function.xls]

#group	A1	A2	A3	B1	B2	B3	C1	C2	C3	D1	D2	D3	E1	E2	E3	F1	F2	F3	G1	G2	G3	description
aerobic_nitrite_oxidation	0.0	0.0	0.0	4.673552367154274e-05	4.2815550607980816e-05	0.0	0.0	0.0	0.0012581344902386118	0.0	4.260213862735909e-05	4.158522892668524e-05	0.00012056908608632747	0.00012329949447207266	3.9463299131807416e-05	7.980845969672785e-05	7.939343416299472e-05	7.967810047408469e-05	0.0002313565203979332	0.00015219541891789057	0.00015132026935007944	aerobic_nitrite_oxidation
nitrification	0.0	0.0	0.0	4.673552367154274e-05	4.2815550607980816e-05	0.0	0.0	0.0	0.0012581344902386118	0.0	4.260213862735909e-05	4.158522892668524e-05	0.00012056908608632747	0.00012329949447207266	3.9463299131807416e-05	7.980845969672785e-05	7.939343416299472e-05	7.967810047408469e-05	0.0002313565203979332	0.00015219541891789057	0.00015132026935007944	nitrification
chitinolysis	0.0011847801321485532	0.0006113906786436533	0.0012341164640277905	0.0007945039024162266	0.001198835417023463	0.0005738500926988612	0.0013964759518626524	0.0049316612653233765	0.0004772234273318872	0.002138454442534278	0.0020023005154858773	0.003451574000914875	0.004903142834177317	0.0021371912375159263	0.0014601420678768745	0.004429369513168396	0.003731491405660752	0.0030277678180152187	0.0029690753451068097	0.0028536641047104483	0.0036695165317394266	chitinolysis
nitrogen_fixation	0.005331510594668489	0.006254996943046607	0.006673370509187312	0.009861195494695519	0.009804761089227608	0.005429504723227686	0.006735942826631618	0.006528580151237612	0.008199566160520607	0.010356828378548366	0.008307417032335023	0.007984363953923566	0.015071135760790933	0.01335744523447454	0.016298342541436465	0.014166001596169193	0.016593227740065896	0.015178678140313135	0.015578005706794169	0.018377596834335288	0.015207687069682984	nitrogen_fixation
cellulolysis	0.0030530872636135792	0.002539622818981329	0.0015997806015175062	0.0035051642753657053	0.004666895016269909	0.005429504723227686	0.005709122273791432	0.0035695833920435867	0.010281995661605207	0.0038576040924147765	0.003961998892344396	0.0019129205306275211	0.0074752833373523024	0.009370761579877523	0.0071823204419889505	0.005626496408619314	0.00404906514231273	0.004302617425600574	0.006979255032004319	0.011072216726276538	0.009079216161004766	cellulolysis
manganese_oxidation	0.0032353611300979723	0.005361425951182806	0.00297102111710394	0.0038323129410665047	0.007193012502140777	0.0045466584267679	0.0024232965047028382	0.001737823493494904	0.004772234273318872	0.004276908885068556	0.005879095130575555	0.005447664989395766	0.010851217747769471	0.008672064444535778	0.008129439621152328	0.007102952913008779	0.00797904013338097	0.008246683399067766	0.007981799953728696	0.008446845749942927	0.00809563441022925	manganese_oxidation
fermentation	0.0005923900660742766	0.001646051827117528	0.000685620257793217	0.0007477683787446838	0.0010275732145915396	0.00048556546305288247	0.00020536411056803713	0.00042271382274200367	0.0016919739696312365	0.002390037318126546	0.0006390320794103864	0.00045743751819353766	0.00237119202636444	0.0020138917430438537	0.0018153117600631413	0.0018355945730247406	0.0021436227224008574	0.0015138839090076094	0.001156782601989666	0.0009512213682368161	0.0010214118181130361	fermentation
aerobic_chemoheterotrophy	0.1268170426065163	0.12613460000940602	0.12162903373251668	0.137776323783708	0.12844665182394246	0.12620287807892647	0.13829219205651622	0.1127706542670612	0.11171366594360087	0.13283575831271752	0.13245004899245943	0.1310350563479852	0.15199742785949683	0.14997328510953106	0.15607734806629833	0.17362330407023144	0.1791115874717161	0.17226405322497113	0.17822163954654122	0.19271744920477893	0.19206325187258833	aerobic_chemoheterotrophy
invertebrate_parasites	4.55684666210982e-05	0.00014109015661007383	9.141603437242893e-05	0.0	0.00017126220243192326	0.0002207115741149466	0.00020536411056803713	9.39364050537786e-05	0.0001301518438177874	4.1930479265378e-05	8.520427725471819e-05	0.0002079261446334262	0.0006028454304316373	0.0010274957872672722	0.0001973164956590371	0.00035913806863527536	0.00047636060497796833	0.0002788733516592964	0.0005398318809285109	0.0003424396925652538	0.000529620942725278	invertebrate_parasites
human_pathogens_pneumonia	0.006242879927090454	0.007242628039317123	0.007953194990401317	0.005327849698555872	0.00578009933207741	0.008210470557076013	0.007269889514108514	0.005260438683011601	0.005509761388286334	0.008553817770137112	0.010181911131938823	0.010728989063084792	0.006269592476489028	0.006534873207019851	0.007813733228097869	0.00538707102952913	0.005160573220594657	0.005696984183897056	0.0068250173517390295	0.005631230499961951	0.007036392524778694	human_pathogens_pneumonia
human_pathogens_all	0.00984278879015721	0.0091708601796548	0.011015632141877686	0.007664625882133009	0.008177770166124336	0.011521144168800212	0.010966443504333182	0.007937626227044291	0.008286334056399133	0.010063315023690721	0.012525028756443573	0.012184472075518775	0.010167992926613616	0.009617360568821667	0.011602209944751382	0.007741420590582602	0.007105712357588027	0.007370224293852834	0.009177141975784684	0.0089034320066966	0.009117046228342286	human_pathogens_all
human_gut	4.55684666210982e-05	0.0	0.0	0.0	0.0017554375749272136	4.414231482298932e-05	8.214564422721485e-05	4.69682025268893e-05	0.0	0.0	0.0	4.158522892668524e-05	8.03793907242183e-05	8.219966298138178e-05	3.9463299131807416e-05	3.990422984836392e-05	0.0019054424199118733	3.9839050237042346e-05	3.85594200663222e-05	0.0	0.00011349020201255958	human_gut
human_associated	0.009888357256778309	0.0091708601796548	0.011015632141877686	0.007664625882133009	0.00993320774105155	0.011565286483623202	0.011048589148560398	0.00798459442957118	0.008286334056399133	0.010063315023690721	0.012525028756443573	0.01222605730444546	0.010248372317337835	0.00969956023180305	0.011641673243883188	0.007781324820430965	0.0090111547774999	0.007410063344089877	0.009215701395851006	0.0089034320066966	0.009230536430354846	human_associated
mammal_gut	4.55684666210982e-05	0.0	0.0	0.0	0.0017554375749272136	4.414231482298932e-05	8.214564422721485e-05	4.69682025268893e-05	0.0	0.0	0.0	4.158522892668524e-05	8.03793907242183e-05	8.219966298138178e-05	3.9463299131807416e-05	3.990422984836392e-05	0.0019054424199118733	3.9839050237042346e-05	3.85594200663222e-05	0.0	0.00011349020201255958	mammal_gut
animal_parasites_or_symbionts	0.009933925723399408	0.009311950336264873	0.011107048176250115	0.007664625882133009	0.010104469943483473	0.011785998057738148	0.011253953259128435	0.008078530834624958	0.00841648590021692	0.0101052455029561	0.012610233033698291	0.012433983449078888	0.010851217747769471	0.010727056019070322	0.011838989739542225	0.008140462889066242	0.009487515382477869	0.007688936695749173	0.009755533276779518	0.009245871699261853	0.009760157373080124	animal_parasites_or_symbionts
aromatic_compound_degradation	0.009933925723399408	0.007901048770164135	0.00767894688728403	0.010889377015469458	0.017597191299880115	0.01293369824313587	0.010268205528401856	0.00666948475881828	0.010629067245119306	0.012495282821082645	0.013675286499382268	0.014471659666486465	0.01768346595932803	0.012371049278697957	0.012352012628255723	0.01472466081404629	0.014409908300583541	0.009800406358312417	0.01523097092619727	0.013507343428962789	0.017288340773246577	aromatic_compound_degradation
iron_respiration	0.0008658008658008658	0.0018812020881343178	0.000594204223420788	0.0005608262840585129	0.0012844665182394246	0.0008828462964597864	0.0006982379759313262	0.00023484101263444648	0.0008242950108459869	0.000754748626776804	0.000979849188429259	0.00045743751819353766	0.002009484768105458	0.002096091406025235	0.001696921862667719	0.0018754988028731046	0.001111508078281926	0.001274849607585355	0.00192797100331611	0.0015600030439083784	0.001059241885450556	iron_respiration
nitrate_reduction	0.014126224652540442	0.015661007383718197	0.016866258341713136	0.011637145394214142	0.014300393903065593	0.015140813984285337	0.016100546268534112	0.01850547179559438	0.016572668112798266	0.009937523585894587	0.01222681378605206	0.008067534411776937	0.009967044449803071	0.013151946077021083	0.010891870560378847	0.008060654429369513	0.008534794172521933	0.008206844348830724	0.011143672399167116	0.009702457956015523	0.007339033063478853	nitrate_reduction
predatory_or_exoparasitic	0.0001367053998632946	0.00018812020881343178	0.0002742481031172868	0.0011216525681170258	8.563110121596163e-05	0.0003089962037609252	4.1072822113607424e-05	0.0006105866328495608	0.0	4.1930479265378e-05	0.0001278064158820773	0.0	0.0001607587814484366	0.0005342978093789816	0.0001973164956590371	0.00023942537909018357	0.00023818030248898416	0.00011951715071112705	7.71188401326444e-05	0.0005707328209420896	7.566013467503972e-05	predatory_or_exoparasitic
chloroplasts	0.0001822738664843928	0.00023515026101678972	0.00022854008593107232	9.347104734308548e-05	0.0002140777530399041	0.0002648538889379359	0.00020536411056803713	0.0003287774176882251	0.0001735357917570499	0.0038156736131493983	0.00038341924764623183	0.0002910966024867967	0.0010851217747769471	0.0038222843286342526	0.001026045777426993	0.005227454110135674	0.00766146639672899	0.006573443289111988	0.006323744890876841	0.005250741952667224	0.006998562457441174	chloroplasts
photosynthetic_cyanobacteria	4.55684666210982e-05	4.7030052203357944e-05	0.00018283206874485786	0.0002336776183577137	8.563110121596163e-05	8.828462964597864e-05	0.0001642912884544297	4.69682025268893e-05	0.0	0.009392427355444672	4.260213862735909e-05	8.317045785337048e-05	0.0005626557350695282	0.0002465989889441453	0.0026045777426992895	0.0015562649640861932	0.001111508078281926	0.006812477590534241	0.0013881391223875992	0.001483905334449433	0.00011349020201255958	photosynthetic_cyanobacteria
oxygenic_photoautotrophy	4.55684666210982e-05	4.7030052203357944e-05	0.00018283206874485786	0.0002336776183577137	8.563110121596163e-05	8.828462964597864e-05	0.0001642912884544297	4.69682025268893e-05	0.0	0.009392427355444672	4.260213862735909e-05	8.317045785337048e-05	0.0005626557350695282	0.0002465989889441453	0.0026045777426992895	0.0015562649640861932	0.001111508078281926	0.006812477590534241	0.0013881391223875992	0.001483905334449433	0.00011349020201255958	oxygenic_photoautotrophy
photoautotrophy	4.55684666210982e-05	4.7030052203357944e-05	0.00018283206874485786	0.0002336776183577137	8.563110121596163e-05	8.828462964597864e-05	0.0001642912884544297	4.69682025268893e-05	0.0	0.009392427355444672	4.260213862735909e-05	8.317045785337048e-05	0.0005626557350695282	0.0002465989889441453	0.0026045777426992895	0.0015562649640861932	0.001111508078281926	0.006812477590534241	0.0013881391223875992	0.001483905334449433	0.00011349020201255958	photoautotrophy
phototrophy	4.55684666210982e-05	4.7030052203357944e-05	0.00018283206874485786	0.0002336776183577137	8.563110121596163e-05	8.828462964597864e-05	0.0001642912884544297	4.69682025268893e-05	0.0	0.009392427355444672	4.260213862735909e-05	8.317045785337048e-05	0.0005626557350695282	0.0002465989889441453	0.0026045777426992895	0.0015562649640861932	0.001111508078281926	0.006812477590534241	0.0013881391223875992	0.001483905334449433	0.00011349020201255958	phototrophy
ureolysis	0.0013214855320118478	0.0014579316183040963	0.0025139409452417955	0.0022433051362340515	0.0036821373522863505	0.003928666019246049	0.0017661313508851193	0.0026302193415058007	0.0025162689804772236	0.002683550672984192	0.0028117411494057	0.002245602362041003	0.0032151756289687324	0.0028358883728576713	0.002920284135753749	0.0029130087789305667	0.0028978603469493073	0.0023903430142225407	0.003046194185239454	0.00258732212160414	0.0031777256563516685	ureolysis
chemoheterotrophy	0.12850307587149692	0.12834501246296384	0.12350306243715148	0.1393185960648689	0.1318718958725809	0.1272181513198552	0.14009939622951492	0.11812502935512657	0.1137527114967462	0.13711266719778606	0.13530439228049249	0.13498565309602029	0.15923157302467647	0.15506966421437673	0.15998421468034726	0.18060654429369513	0.18562184907308166	0.17644715349986057	0.18327292357522942	0.1984628262689293	0.19815389271392903	chemoheterotrophy
unassigned	0.6684894053315106	0.6665569298781922	0.6716336045342353	0.6482684488479693	0.6405206370953931	0.652908978546835	0.6344929560110075	0.6932976374994129	0.6852494577006507	0.6009056983521321	0.6330677800025561	0.640911548218073	0.5731854352544008	0.5855903990793637	0.5662983425414365	0.5436951316839586	0.5262593783494105	0.5347197322815824	0.5244852317421146	0.49467316033787384	0.5001134902020126	unassigned
