# Supplementary material for: Microbial community structure and carbon transformation characteristics of different aggregates in black soil
Source: PeerJ. 2024 Apr 29;12:e17269. doi: 10.7717/peerj.17269 (PMC11064869; doi:10.7717/peerj.17269)
Supplement: Supplemental Information 4 [file peerj-12-17269-s004.zip › faprotaxF4nFJoJUCJarNthViivmaX_result/groups2records_table_dense.xls]

# Groups associated with records, within table '/var/www/cloud_workdir/8257/faprotaxF4nFJoJUCJarNthViivmaX/data/input.txt'
# Based on groups table '/home/bayegy/pipelines/metagenome/softwares/FAPROTAX1.2.6/FAPROTAX_1.2.6/FAPROTAX.txt'
# Generated on: 2023.06.10 20:01:07
# Used command:
#   /home/bayegy/pipelines/metagenome/softwares/FAPROTAX1.2.6/FAPROTAX_1.2.6/collapse_table.py -g /home/bayegy/pipelines/metagenome/softwares/FAPROTAX1.2.6/FAPROTAX_1.2.6/FAPROTAX.txt -i /var/www/cloud_workdir/8257/faprotaxF4nFJoJUCJarNthViivmaX/data/input.txt -o /var/www/cloud_workdir/8257/faprotaxF4nFJoJUCJarNthViivmaX/faprotaxF4nFJoJUCJarNthViivmaX_result/FAPROTAX_function.xls -d taxonomy -c '#' --omit_columns 0 --out_report /var/www/cloud_workdir/8257/faprotaxF4nFJoJUCJarNthViivmaX/faprotaxF4nFJoJUCJarNthViivmaX_result/report.txt --out_groups2records_table_dense /var/www/cloud_workdir/8257/faprotaxF4nFJoJUCJarNthViivmaX/faprotaxF4nFJoJUCJarNthViivmaX_result/groups2records_table_dense.xls --out_group_definitions_used /var/www/cloud_workdir/8257/faprotaxF4nFJoJUCJarNthViivmaX/faprotaxF4nFJoJUCJarNthViivmaX_result/group_definitions_used.txt --column_names_are_in last_comment_line --group_leftovers_as unassigned --normalize_collapsed none
#
# Summary:
#   Loaded 92 groups comprising 8309 members (5042 unique members)
#   Established 246 assignments of records to groups
#   425 out of 536 records could not be assigned to any group (unassigned)
#   Number of groups represented: 26
#
record	group
k__Bacteria; p__Actinobacteriota; c__Thermoleophilia; o__Gaiellales; f__; g__; s__	
k__Bacteria; p__Actinobacteriota; c__Thermoleophilia; o__Gaiellales; f__; g___Conexibacter_sp.; s__	
k__Bacteria; p__Proteobacteria; c__Gammaproteobacteria; o__Burkholderiales; f__Alcaligenaceae; g__Paralcaligenes; s__Pusillimonas_sp._CH15	
k__Bacteria; p__Proteobacteria; c__Gammaproteobacteria; o__Burkholderiales; f__SC-I-84; g__; s__	
k__Bacteria; p__Acidobacteriota; c__Vicinamibacteria; o__Vicinamibacterales; f__; g___Acidobacteriales_bacterium; s__	
k__Bacteria; p__Proteobacteria; c__Gammaproteobacteria; o__Burkholderiales; f__Nitrosomonadaceae; g__Ellin6067; s__	
k__Bacteria; p__Proteobacteria; c__Gammaproteobacteria; o__Burkholderiales; f__Nitrosomonadaceae; g__Ellin6067; s__	
k__Bacteria; p__Proteobacteria; c__Gammaproteobacteria; o__Burkholderiales; f__Nitrosomonadaceae; g__Ellin6067; s__	
k__Bacteria; p__Proteobacteria; c__Gammaproteobacteria; o__Burkholderiales; f__Nitrosomonadaceae; g__Ellin6067; s__	
k__Bacteria; p__Actinobacteriota; c__Thermoleophilia; o__Gaiellales; f__; g__; s__	
k__Bacteria; p__Proteobacteria; c__Gammaproteobacteria; o__Xanthomonadales; f__Rhodanobacteraceae; g__Rhodanobacter; s__	aerobic_chemoheterotrophy,chemoheterotrophy
k__Bacteria; p__Latescibacterota; c__; o__; f__; g__; s__	
k__Bacteria; p__Proteobacteria; c__Gammaproteobacteria; o__Burkholderiales; f__Nitrosomonadaceae; g__Ellin6067; s__	
k__Bacteria; p__Gemmatimonadota; c__S0134_terrestrial_group; o__; f__; g__; s__	
k__Bacteria; p__Verrucomicrobiota; c__Verrucomicrobiae; o__Chthoniobacterales; f__Chthoniobacteraceae; g__Candidatus_Udaeobacter; s__	
k__Bacteria; p__Proteobacteria; c__Gammaproteobacteria; o__Xanthomonadales; f__Rhodanobacteraceae; g__Chujaibacter; s__	
k__Bacteria; p__Proteobacteria; c__Gammaproteobacteria; o__Xanthomonadales; f__Rhodanobacteraceae; g__Chujaibacter; s__	
k__Bacteria; p__Gemmatimonadota; c__S0134_terrestrial_group; o__; f__; g__; s__	
k__Bacteria; p__Actinobacteriota; c__Thermoleophilia; o__Gaiellales; f__Gaiellaceae; g__Gaiella; s__	
k__Bacteria; p__Firmicutes; c__Bacilli; o__Bacillales; f__Bacillaceae; g__Bacillus; s__	
k__Bacteria; p__Proteobacteria; c__Gammaproteobacteria; o__Pseudomonadales; f__Moraxellaceae; g__Acinetobacter; s__Acinetobacter_pittii	aerobic_chemoheterotrophy,human_pathogens_all,human_associated,animal_parasites_or_symbionts,aromatic_compound_degradation,chemoheterotrophy
k__Bacteria; p__Gemmatimonadota; c__Longimicrobia; o__Longimicrobiales; f__Longimicrobiaceae; g__; s__	
k__Bacteria; p__Proteobacteria; c__Gammaproteobacteria; o__Xanthomonadales; f__Xanthomonadaceae; g__Lysobacter; s__Lysobacter_sp.	chitinolysis,chemoheterotrophy
k__Bacteria; p__Myxococcota; c__Myxococcia; o__Myxococcales; f__Anaeromyxobacteraceae; g__Anaeromyxobacter; s__	
k__Bacteria; p__Verrucomicrobiota; c__Verrucomicrobiae; o__Chthoniobacterales; f__Chthoniobacteraceae; g__Candidatus_Udaeobacter; s__	
k__Bacteria; p__Proteobacteria; c__Gammaproteobacteria; o__Xanthomonadales; f__Rhodanobacteraceae; g__; s__	
k__Bacteria; p__Actinobacteriota; c__Thermoleophilia; o__Gaiellales; f__; g__; s__	
k__Bacteria; p__Myxococcota; c__bacteriap25; o__; f__; g__; s__	
k__Bacteria; p__Verrucomicrobiota; c__Verrucomicrobiae; o__Pedosphaerales; f__Pedosphaeraceae; g__ADurb.Bin063-1; s__	
k__Bacteria; p__Desulfobacterota; c__Desulfuromonadia; o__Geobacterales; f__Geobacteraceae; g__Citrifermentans; s__	
k__Bacteria; p__Actinobacteriota; c__Thermoleophilia; o__Gaiellales; f__; g__; s__	
k__Bacteria; p__Proteobacteria; c__Gammaproteobacteria; o__Burkholderiales; f__Alcaligenaceae; g__Pusillimonas; s__	
k__Bacteria; p__Proteobacteria; c__Gammaproteobacteria; o__Xanthomonadales; f__Rhodanobacteraceae; g__Rhodanobacter; s__	aerobic_chemoheterotrophy,chemoheterotrophy
k__Bacteria; p__Acidobacteriota; c__Holophagae; o__Subgroup_7; f___; g__; s__	
k__Bacteria; p__Actinobacteriota; c__Thermoleophilia; o__Solirubrobacterales; f__67-14; g__; s__	
k__Bacteria; p__Myxococcota; c__Myxococcia; o__Myxococcales; f__Anaeromyxobacteraceae; g__Anaeromyxobacter; s__	
k__Bacteria; p__Gemmatimonadota; c__Gemmatimonadetes; o__Gemmatimonadales; f__Gemmatimonadaceae; g__; s__	
k__Bacteria; p__Myxococcota; c__bacteriap25; o__; f__; g__; s__	
k__Bacteria; p__Methylomirabilota; c__Methylomirabilia; o__Rokubacteriales; f___; g__; s__	
k__Bacteria; p__Proteobacteria; c__Gammaproteobacteria; o__Burkholderiales; f__Comamonadaceae; g__Rhizobacter; s__	ureolysis
k__Bacteria; p__Methylomirabilota; c__Methylomirabilia; o__Rokubacteriales; f___; g__; s__	
k__Bacteria; p__Firmicutes; c__Bacilli; o__Bacillales; f__Planococcaceae; g__Sporosarcina; s__Lysinibacillus_sphaericus	invertebrate_parasites,animal_parasites_or_symbionts
k__Bacteria; p__Proteobacteria; c__Gammaproteobacteria; o__Burkholderiales; f__SC-I-84; g__; s__	
k__Bacteria; p__Acidobacteriota; c__Vicinamibacteria; o__Vicinamibacterales; f__; g___Acidobacteriales_bacterium; s__	
k__Bacteria; p__Acidobacteriota; c__Vicinamibacteria; o__Subgroup_17; f___Acidobacteria_bacterium; g__; s__	
k__Bacteria; p__Acidobacteriota; c__Vicinamibacteria; o__Vicinamibacterales; f__Vicinamibacteraceae; g___Holophagae_bacterium; s__	
k__Bacteria; p__Actinobacteriota; c__Thermoleophilia; o__Gaiellales; f__; g__bacterium_Ellin6557; s__	
k__Bacteria; p__Actinobacteriota; c__Thermoleophilia; o__Gaiellales; f__Gaiellaceae; g__Gaiella; s__	
k__Bacteria; p__Verrucomicrobiota; c__Verrucomicrobiae; o__Pedosphaerales; f__Pedosphaeraceae; g__Ellin517; s__	
k__Bacteria; p__Verrucomicrobiota; c__Verrucomicrobiae; o__Pedosphaerales; f__Pedosphaeraceae; g__Ellin516; s__	
k__Bacteria; p__Verrucomicrobiota; c__Verrucomicrobiae; o__Pedosphaerales; f__Pedosphaeraceae; g__; s__	
k__Bacteria; p__Actinobacteriota; c__Thermoleophilia; o__Gaiellales; f__; g__; s__	
k__Bacteria; p__Actinobacteriota; c__Thermoleophilia; o__Gaiellales; f__; g__; s__	
k__Bacteria; p__Proteobacteria; c__Gammaproteobacteria; o__Salinisphaerales; f__Solimonadaceae; g__Nevskia; s__Nevskia_soli_DSM_19509	aerobic_chemoheterotrophy,chemoheterotrophy
k__Bacteria; p__Myxococcota; c__Myxococcia; o__Myxococcales; f__Myxococcaceae; g__Archangium; s__Archangium_gephyra	cellulolysis,chemoheterotrophy
k__Bacteria; p__Actinobacteriota; c__Thermoleophilia; o__Gaiellales; f__; g__; s__	
k__Bacteria; p__Actinobacteriota; c__Thermoleophilia; o__Gaiellales; f__; g__; s__	
k__Bacteria; p__Actinobacteriota; c__Thermoleophilia; o__Gaiellales; f__; g___Rubrobacterales_bacterium; s__	
k__Bacteria; p__Methylomirabilota; c__Methylomirabilia; o__Rokubacteriales; f___; g__; s__	
k__Bacteria; p__Actinobacteriota; c__Thermoleophilia; o__Gaiellales; f__; g__; s__	
k__Bacteria; p__Verrucomicrobiota; c__Verrucomicrobiae; o__Pedosphaerales; f__Pedosphaeraceae; g___Verrucomicrobia_bacterium; s__	
k__Bacteria; p__Verrucomicrobiota; c__Verrucomicrobiae; o__Pedosphaerales; f__Pedosphaeraceae; g__ADurb.Bin063-1; s__	
k__Bacteria; p__Acidobacteriota; c__Vicinamibacteria; o__Vicinamibacterales; f__Vicinamibacteraceae; g___Acidobacteriales_bacterium; s__	
k__Bacteria; p__Actinobacteriota; c__Thermoleophilia; o__Gaiellales; f__; g__; s__	
k__Bacteria; p__Actinobacteriota; c__Thermoleophilia; o__Gaiellales; f__Gaiellaceae; g__Gaiella; s__	
k__Bacteria; p__Actinobacteriota; c__Thermoleophilia; o__Gaiellales; f__; g__; s__	
k__Bacteria; p__Actinobacteriota; c__Thermoleophilia; o__Gaiellales; f__; g__; s__	
k__Bacteria; p__Myxococcota; c__Polyangia; o__Haliangiales; f__Haliangiaceae; g__Haliangium; s__	predatory_or_exoparasitic
k__Bacteria; p__Actinobacteriota; c__Thermoleophilia; o__Gaiellales; f__; g__; s__	
k__Bacteria; p__Verrucomicrobiota; c__Verrucomicrobiae; o__Chthoniobacterales; f__Chthoniobacteraceae; g__Candidatus_Udaeobacter; s__	
k__Bacteria; p__Acidobacteriota; c__Vicinamibacteria; o__Vicinamibacterales; f__Vicinamibacteraceae; g__; s__	
k__Bacteria; p__Actinobacteriota; c__Thermoleophilia; o__Gaiellales; f__; g__; s__	
k__Bacteria; p__Actinobacteriota; c__Thermoleophilia; o__Gaiellales; f__; g___Rubrobacterales_bacterium; s__	
k__Bacteria; p__Firmicutes; c__Bacilli; o__Paenibacillales; f__Paenibacillaceae; g__Paenibacillus; s__Paenibacillus_sp._O280	aerobic_chemoheterotrophy,chemoheterotrophy
k__Bacteria; p__Firmicutes; c__Bacilli; o__Bacillales; f__Bacillaceae; g__Virgibacillus; s__Virgibacillus_proomii	
k__Bacteria; p__Actinobacteriota; c__Thermoleophilia; o__Gaiellales; f__; g__; s__	
k__Bacteria; p__Acidobacteriota; c__Vicinamibacteria; o__Vicinamibacterales; f__; g__; s__	
k__Bacteria; p__Acidobacteriota; c__Vicinamibacteria; o__Vicinamibacterales; f__; g___Acidobacteria_bacterium; s__	
k__Bacteria; p__Acidobacteriota; c__Vicinamibacteria; o__Vicinamibacterales; f__Vicinamibacteraceae; g__; s__	
k__Bacteria; p__Firmicutes; c__Bacilli; o__Alicyclobacillales; f__Alicyclobacillaceae; g__Tumebacillus; s__	
k__Bacteria; p__Actinobacteriota; c__Thermoleophilia; o__Gaiellales; f__; g___Firmicutes_bacterium; s__	
k__Bacteria; p__Latescibacterota; c__; o__; f__; g__; s__	
k__Bacteria; p__Myxococcota; c__bacteriap25; o__; f__; g__; s__	
k__Bacteria; p__Actinobacteriota; c__Thermoleophilia; o__Gaiellales; f__; g__; s__	
k__Bacteria; p__Actinobacteriota; c__Thermoleophilia; o__Gaiellales; f__; g__; s__	
k__Bacteria; p__Methylomirabilota; c__Methylomirabilia; o__Rokubacteriales; f___; g__; s__	
k__Bacteria; p__Actinobacteriota; c__Thermoleophilia; o__Gaiellales; f__; g__; s__	
k__Bacteria; p__Actinobacteriota; c__Thermoleophilia; o__Gaiellales; f__; g__; s__	
k__Bacteria; p__Proteobacteria; c__Gammaproteobacteria; o__Xanthomonadales; f__Rhodanobacteraceae; g__Chujaibacter; s__	
k__Bacteria; p__Acidobacteriota; c__Vicinamibacteria; o__Vicinamibacterales; f__; g__; s__	
k__Bacteria; p__Acidobacteriota; c__Blastocatellia; o__Pyrinomonadales; f__Pyrinomonadaceae; g__RB41; s__	
k__Bacteria; p__Acidobacteriota; c__Blastocatellia; o__Pyrinomonadales; f__Pyrinomonadaceae; g__RB41; s__	
k__Bacteria; p__Acidobacteriota; c__Blastocatellia; o__11-24; f___; g__; s__	
k__Bacteria; p__Acidobacteriota; c__Blastocatellia; o__Pyrinomonadales; f__Pyrinomonadaceae; g__RB41; s__	
k__Bacteria; p__Acidobacteriota; c__Blastocatellia; o__Pyrinomonadales; f__Pyrinomonadaceae; g__RB41; s__	
k__Bacteria; p__Acidobacteriota; c__Blastocatellia; o__Pyrinomonadales; f__Pyrinomonadaceae; g__RB41; s__	
k__Bacteria; p__Acidobacteriota; c__Blastocatellia; o__Pyrinomonadales; f__Pyrinomonadaceae; g__RB41; s__	
k__Bacteria; p__Acidobacteriota; c__Blastocatellia; o__Pyrinomonadales; f__Pyrinomonadaceae; g__RB41; s__	
k__Bacteria; p__Acidobacteriota; c__Blastocatellia; o__Pyrinomonadales; f__Pyrinomonadaceae; g__RB41; s__	
k__Bacteria; p__Actinobacteriota; c__Actinobacteria; o__Propionibacteriales; f__Nocardioidaceae; g__Nocardioides; s__	aerobic_chemoheterotrophy,aromatic_compound_degradation,chemoheterotrophy
k__Bacteria; p__Bacteroidota; c__Bacteroidia; o__Chitinophagales; f__Chitinophagaceae; g__; s__	
k__Bacteria; p__Bacteroidota; c__Bacteroidia; o__Chitinophagales; f__Chitinophagaceae; g__Flavisolibacter; s__	
k__Bacteria; p__Bacteroidota; c__Bacteroidia; o__Sphingobacteriales; f__Sphingobacteriaceae; g__Sphingobacterium; s__	
k__Bacteria; p__Bacteroidota; c__Bacteroidia; o__Chitinophagales; f__Chitinophagaceae; g__; s__	
k__Bacteria; p__Bacteroidota; c__Bacteroidia; o__Chitinophagales; f__Chitinophagaceae; g__Parafilimonas; s__	
k__Bacteria; p__Bacteroidota; c__Bacteroidia; o__Chitinophagales; f__Chitinophagaceae; g__Segetibacter; s__Segetibacter_koreensis_DSM_18137	aerobic_chemoheterotrophy,chemoheterotrophy
k__Bacteria; p__Bacteroidota; c__Bacteroidia; o__Sphingobacteriales; f__Sphingobacteriaceae; g__Sphingobacterium; s__Mycobacterium_tuberculosis	human_pathogens_all,human_associated,animal_parasites_or_symbionts
k__Bacteria; p__Bacteroidota; c__Bacteroidia; o__Chitinophagales; f__Chitinophagaceae; g__Flavisolibacter; s__	
k__Bacteria; p__Bacteroidota; c__Bacteroidia; o__Chitinophagales; f__Chitinophagaceae; g__Segetibacter; s__	
k__Bacteria; p__Firmicutes; c__Bacilli; o__Paenibacillales; f__Paenibacillaceae; g__Ammoniphilus; s__	
k__Bacteria; p__Bacteroidota; c__Bacteroidia; o__Chitinophagales; f__Chitinophagaceae; g__Flavisolibacter; s__	
k__Bacteria; p__Actinobacteriota; c__Actinobacteria; o__Catenulisporales; f__Actinospicaceae; g__Actinospica; s__Actinocrinis_puniceicyclus	aerobic_chemoheterotrophy,chemoheterotrophy
k__Bacteria; p__Bacteroidota; c__Bacteroidia; o__Chitinophagales; f__Chitinophagaceae; g__; s__	
k__Bacteria; p__Bacteroidota; c__Bacteroidia; o__Chitinophagales; f__Chitinophagaceae; g__Segetibacter; s__	
k__Bacteria; p__Bacteroidota; c__Bacteroidia; o__Chitinophagales; f__Chitinophagaceae; g__Ferruginibacter; s__	aerobic_chemoheterotrophy,chemoheterotrophy
k__Bacteria; p__Bacteroidota; c__Bacteroidia; o__Chitinophagales; f__Chitinophagaceae; g__Segetibacter; s__	
k__Bacteria; p__Bacteroidota; c__Bacteroidia; o__Chitinophagales; f__Chitinophagaceae; g__; s__	
k__Bacteria; p__Bacteroidota; c__Bacteroidia; o__Chitinophagales; f__Chitinophagaceae; g__; s__	
k__Bacteria; p__Bacteroidota; c__Bacteroidia; o__Chitinophagales; f__Chitinophagaceae; g__Parafilimonas; s__	
k__Bacteria; p__Bacteroidota; c__Bacteroidia; o__Chitinophagales; f__Chitinophagaceae; g__; s__	
k__Bacteria; p__Bacteroidota; c__Bacteroidia; o__Chitinophagales; f__Chitinophagaceae; g__; s__	
k__Bacteria; p__Bacteroidota; c__Bacteroidia; o__Chitinophagales; f__Chitinophagaceae; g__; s__	
k__Bacteria; p__Methylomirabilota; c__Methylomirabilia; o__Rokubacteriales; f___Candidatus_Rokubactera_bacterium; g__; s__	
k__Bacteria; p__Actinobacteriota; c__Actinobacteria; o__Propionibacteriales; f__Nocardioidaceae; g__Nocardioides; s__	aerobic_chemoheterotrophy,aromatic_compound_degradation,chemoheterotrophy
k__Bacteria; p__Gemmatimonadota; c__Gemmatimonadetes; o__Gemmatimonadales; f__Gemmatimonadaceae; g__Gemmatimonas; s__Gemmatimonadaceae_bacterium_LWQ133	
k__Bacteria; p__Gemmatimonadota; c__Gemmatimonadetes; o__Gemmatimonadales; f__Gemmatimonadaceae; g__Gemmatimonas; s__	
k__Bacteria; p__Gemmatimonadota; c__Gemmatimonadetes; o__Gemmatimonadales; f__Gemmatimonadaceae; g__Gemmatimonas; s__	
k__Bacteria; p__Chloroflexi; c__Ktedonobacteria; o__C0119; f___; g__; s__	
k__Bacteria; p__Gemmatimonadota; c__Gemmatimonadetes; o__Gemmatimonadales; f__Gemmatimonadaceae; g__Gemmatimonas; s__	
k__Bacteria; p__Chloroflexi; c__Ktedonobacteria; o__C0119; f___; g__; s__	
k__Bacteria; p__Gemmatimonadota; c__Gemmatimonadetes; o__Gemmatimonadales; f__Gemmatimonadaceae; g__Roseisolibacter; s__	
k__Bacteria; p__Chloroflexi; c__Chloroflexia; o__Thermomicrobiales; f__JG30-KF-CM45; g__; s__	
k__Bacteria; p__Gemmatimonadota; c__Gemmatimonadetes; o__Gemmatimonadales; f__Gemmatimonadaceae; g__; s__	
k__Bacteria; p__Gemmatimonadota; c__Gemmatimonadetes; o__Gemmatimonadales; f__Gemmatimonadaceae; g__Gemmatimonas; s__	
k__Bacteria; p__Gemmatimonadota; c__Gemmatimonadetes; o__Gemmatimonadales; f__Gemmatimonadaceae; g__Gemmatimonas; s__	
k__Bacteria; p__Gemmatimonadota; c__Gemmatimonadetes; o__Gemmatimonadales; f__Gemmatimonadaceae; g__; s__Gemmatimonadetes_bacterium_WWH24	
k__Bacteria; p__Gemmatimonadota; c__Gemmatimonadetes; o__Gemmatimonadales; f__Gemmatimonadaceae; g__Gemmatimonas; s__	
k__Bacteria; p__Nitrospirota; c__Nitrospiria; o__Nitrospirales; f__Nitrospiraceae; g__Nitrospira; s__	
k__Bacteria; p__Nitrospirota; c__Nitrospiria; o__Nitrospirales; f__Nitrospiraceae; g__Nitrospira; s__	
k__Bacteria; p__Gemmatimonadota; c__Gemmatimonadetes; o__Gemmatimonadales; f__Gemmatimonadaceae; g__; s__	
k__Bacteria; p__Actinobacteriota; c__Actinobacteria; o__Corynebacteriales; f__Mycobacteriaceae; g__Mycobacterium; s__Mycobacterium_colombiense	aerobic_chemoheterotrophy,human_pathogens_all,human_associated,animal_parasites_or_symbionts,chemoheterotrophy
k__Bacteria; p__Gemmatimonadota; c__Gemmatimonadetes; o__Gemmatimonadales; f__Gemmatimonadaceae; g__Gemmatimonas; s__	
k__Bacteria; p__Gemmatimonadota; c__Gemmatimonadetes; o__Gemmatimonadales; f__Gemmatimonadaceae; g__Gemmatimonas; s__	
k__Bacteria; p__Gemmatimonadota; c__Gemmatimonadetes; o__Gemmatimonadales; f__Gemmatimonadaceae; g__; s__	
k__Bacteria; p__Gemmatimonadota; c__Gemmatimonadetes; o__Gemmatimonadales; f__Gemmatimonadaceae; g__; s__	
k__Bacteria; p__Gemmatimonadota; c__Gemmatimonadetes; o__Gemmatimonadales; f__Gemmatimonadaceae; g__Gemmatimonas; s__	
k__Bacteria; p__Gemmatimonadota; c__Gemmatimonadetes; o__Gemmatimonadales; f__Gemmatimonadaceae; g__Gemmatimonas; s__	
k__Bacteria; p__Gemmatimonadota; c__Gemmatimonadetes; o__Gemmatimonadales; f__Gemmatimonadaceae; g__; s__	
k__Bacteria; p__Nitrospirota; c__Nitrospiria; o__Nitrospirales; f__Nitrospiraceae; g__Nitrospira; s__	
k__Bacteria; p__Gemmatimonadota; c__Gemmatimonadetes; o__Gemmatimonadales; f__Gemmatimonadaceae; g__; s__	
k__Bacteria; p__Actinobacteriota; c__Actinobacteria; o__Catenulisporales; f__Actinospicaceae; g__Actinospica; s__Persicaria_minor	aerobic_chemoheterotrophy,chemoheterotrophy
k__Bacteria; p__Gemmatimonadota; c__Gemmatimonadetes; o__Gemmatimonadales; f__Gemmatimonadaceae; g__; s__	
k__Bacteria; p__Gemmatimonadota; c__Gemmatimonadetes; o__Gemmatimonadales; f__Gemmatimonadaceae; g__; s__	
k__Bacteria; p__Gemmatimonadota; c__Gemmatimonadetes; o__Gemmatimonadales; f__Gemmatimonadaceae; g__Gemmatimonas; s__	
k__Bacteria; p__Actinobacteriota; c__Actinobacteria; o__Pseudonocardiales; f__Pseudonocardiaceae; g__Saccharopolyspora; s__Saccharopolyspora_pogona	aerobic_chemoheterotrophy,chemoheterotrophy
k__Bacteria; p__Gemmatimonadota; c__Gemmatimonadetes; o__Gemmatimonadales; f__Gemmatimonadaceae; g__; s__	
k__Bacteria; p__Actinobacteriota; c__Actinobacteria; o__Micrococcales; f__Micrococcaceae; g__Arthrobacter; s__Arthrobacter_sp._DCT-5	
k__Bacteria; p__Acidobacteriota; c__Vicinamibacteria; o__Vicinamibacterales; f__; g__; s__	
k__Bacteria; p__Gemmatimonadota; c__Gemmatimonadetes; o__Gemmatimonadales; f__Gemmatimonadaceae; g__Gemmatimonas; s__	
k__Bacteria; p__Gemmatimonadota; c__Gemmatimonadetes; o__Gemmatimonadales; f__Gemmatimonadaceae; g__Gemmatimonas; s__	
k__Bacteria; p__Gemmatimonadota; c__Gemmatimonadetes; o__Gemmatimonadales; f__Gemmatimonadaceae; g__Gemmatimonas; s__	
k__Bacteria; p__Gemmatimonadota; c__Gemmatimonadetes; o__Gemmatimonadales; f__Gemmatimonadaceae; g__; s__	
k__Bacteria; p__Gemmatimonadota; c__Gemmatimonadetes; o__Gemmatimonadales; f__Gemmatimonadaceae; g__; s__	
k__Bacteria; p__Chloroflexi; c__Ktedonobacteria; o__C0119; f___; g__; s__	
k__Bacteria; p__Nitrospirota; c__Nitrospiria; o__Nitrospirales; f__Nitrospiraceae; g__Nitrospira; s__	
k__Bacteria; p__Acidobacteriota; c__Acidobacteriae; o__Subgroup_2; f___; g__; s__	
k__Bacteria; p__Nitrospirota; c__Nitrospiria; o__Nitrospirales; f__Nitrospiraceae; g__Nitrospira; s__	
k__Bacteria; p__Gemmatimonadota; c__Gemmatimonadetes; o__Gemmatimonadales; f__Gemmatimonadaceae; g__; s__	
k__Bacteria; p__Chloroflexi; c__Ktedonobacteria; o__Ktedonobacterales; f__JG30-KF-AS9; g__; s__	
k__Bacteria; p__Gemmatimonadota; c__Gemmatimonadetes; o__Gemmatimonadales; f__Gemmatimonadaceae; g__; s__	
k__Bacteria; p__Actinobacteriota; c__Actinobacteria; o__Propionibacteriales; f__Nocardioidaceae; g__Nocardioides; s__	aerobic_chemoheterotrophy,aromatic_compound_degradation,chemoheterotrophy
k__Bacteria; p__Gemmatimonadota; c__Gemmatimonadetes; o__Gemmatimonadales; f__Gemmatimonadaceae; g__; s__	
k__unidentified; p__unidentified; c__unidentified; o__; f__; g__; s__	
k__Bacteria; p__Planctomycetota; c__Planctomycetes; o__Isosphaerales; f__Isosphaeraceae; g__Singulisphaera; s__	aerobic_chemoheterotrophy,ureolysis,chemoheterotrophy
k__Bacteria; p__Gemmatimonadota; c__Gemmatimonadetes; o__Gemmatimonadales; f__Gemmatimonadaceae; g__; s__	
k__Bacteria; p__Actinobacteriota; c__Actinobacteria; o__Micrococcales; f__Microbacteriaceae; g__Frondihabitans; s__	aerobic_chemoheterotrophy,chemoheterotrophy
k__Bacteria; p__Chloroflexi; c__Ktedonobacteria; o__Ktedonobacterales; f__JG30-KF-AS9; g__; s__	
k__Bacteria; p__Chloroflexi; c__Ktedonobacteria; o__Ktedonobacterales; f__JG30-KF-AS9; g__; s__	
k__Bacteria; p__Chloroflexi; c__Ktedonobacteria; o__Ktedonobacterales; f__JG30-KF-AS9; g__; s__	
k__Bacteria; p__Firmicutes; c__Bacilli; o__Entomoplasmatales; f__type_III; g___Mollicutes_bacterium; s__	
k__Bacteria; p__Actinobacteriota; c__Actinobacteria; o__Streptomycetales; f__Streptomycetaceae; g__Streptomyces; s___CNS-664_SD06	aerobic_chemoheterotrophy,chemoheterotrophy
k__Bacteria; p__Actinobacteriota; c__MB-A2-108; o__; f__; g__; s__	
k__Bacteria; p__Firmicutes; c__Bacilli; o__Bacillales; f__Bacillaceae; g__Bacillus; s__Bacillus_novalis	nitrate_reduction
k__Bacteria; p__Chloroflexi; c__Ktedonobacteria; o__Ktedonobacterales; f__JG30-KF-AS9; g__; s__	
k__Bacteria; p__Actinobacteriota; c__MB-A2-108; o__; f__; g__; s__	
k__Bacteria; p__Actinobacteriota; c__Actinobacteria; o__Micromonosporales; f__Micromonosporaceae; g__Actinoplanes; s__Actinoplanes_sp._RI44-Va104	aerobic_chemoheterotrophy,chemoheterotrophy
k__Bacteria; p__Actinobacteriota; c__MB-A2-108; o__; f__; g__; s__	
k__Bacteria; p__Actinobacteriota; c__Actinobacteria; o__Micrococcales; f__Microbacteriaceae; g__Yonghaparkia; s__Yonghaparkia_alkaliphila	aerobic_chemoheterotrophy,chemoheterotrophy
k__Bacteria; p__Actinobacteriota; c__Actinobacteria; o__Micrococcales; f__Micrococcaceae; g__Pseudarthrobacter; s__	
k__Bacteria; p__Actinobacteriota; c__Actinobacteria; o__Micrococcales; f__Microbacteriaceae; g__Leifsonia; s__Leifsonia_sp.	aerobic_chemoheterotrophy,chemoheterotrophy
k__Bacteria; p__Actinobacteriota; c__MB-A2-108; o__; f__; g__; s__	
k__Bacteria; p__Actinobacteriota; c__Actinobacteria; o__Catenulisporales; f__Actinospicaceae; g__Actinospica; s__Actinospica_sp._645151	aerobic_chemoheterotrophy,chemoheterotrophy
k__Bacteria; p__Actinobacteriota; c__Actinobacteria; o__Frankiales; f__Geodermatophilaceae; g__Blastococcus; s__	aerobic_chemoheterotrophy,chemoheterotrophy
k__Bacteria; p__Actinobacteriota; c__Actinobacteria; o__Frankiales; f__Geodermatophilaceae; g__Geodermatophilus; s__Geodermatophilus_arenarius	manganese_oxidation
k__Bacteria; p__Actinobacteriota; c__Actinobacteria; o__Streptomycetales; f__Streptomycetaceae; g__Streptomyces; s__Streptomyces_panacagri	aerobic_chemoheterotrophy,chemoheterotrophy
k__Bacteria; p__Chloroflexi; c__Ktedonobacteria; o__C0119; f___; g__; s__	
k__Bacteria; p__Actinobacteriota; c__MB-A2-108; o__metagenome; f__; g__; s__	
k__Bacteria; p__Actinobacteriota; c__MB-A2-108; o__; f__; g__; s__	
k__Bacteria; p__Actinobacteriota; c__Actinobacteria; o__Micromonosporales; f__Micromonosporaceae; g__Phytohabitans; s__	
k__Bacteria; p__Actinobacteriota; c__Actinobacteria; o__Streptosporangiales; f__Thermomonosporaceae; g__Spirillospora; s__	
k__Bacteria; p__Actinobacteriota; c__Actinobacteria; o__Frankiales; f__Frankiaceae; g__Jatrophihabitans; s__	
k__Bacteria; p__Actinobacteriota; c__Actinobacteria; o__Kineosporiales; f__Kineosporiaceae; g__Angustibacter; s__	
k__Bacteria; p__Actinobacteriota; c__Actinobacteria; o__Micrococcales; f__Intrasporangiaceae; g__Intrasporangium_flavum; s__	
k__Bacteria; p__Actinobacteriota; c__Actinobacteria; o__Micromonosporales; f__Micromonosporaceae; g__Dactylosporangium; s__	aerobic_chemoheterotrophy,chemoheterotrophy
k__Bacteria; p__Actinobacteriota; c__Actinobacteria; o__Frankiales; f__Frankiaceae; g__Jatrophihabitans; s__	
k__Bacteria; p__Actinobacteriota; c__Actinobacteria; o__Micrococcales; f__Dermacoccaceae; g__Flexivirga; s__Flexivirga_sp._M20-45	
k__Bacteria; p__Actinobacteriota; c__Actinobacteria; o__Frankiales; f__Frankiaceae; g__Jatrophihabitans; s__	
k__Bacteria; p__Actinobacteriota; c__Actinobacteria; o__Propionibacteriales; f__Nocardioidaceae; g__Nocardioides; s__	aerobic_chemoheterotrophy,aromatic_compound_degradation,chemoheterotrophy
k__Bacteria; p__Actinobacteriota; c__Actinobacteria; o__Frankiales; f__Nakamurellaceae; g__Nakamurella; s__	aerobic_chemoheterotrophy,chemoheterotrophy
k__Bacteria; p__Actinobacteriota; c__Actinobacteria; o__Catenulisporales; f__Catenulisporaceae; g__Catenulispora; s__Catenulispora_cavernae	
k__Bacteria; p__Actinobacteriota; c__Actinobacteria; o__Micromonosporales; f__Micromonosporaceae; g__Actinoplanes; s__Actinoplanes_derwentensis	aerobic_chemoheterotrophy,chemoheterotrophy
k__Bacteria; p__Actinobacteriota; c__Actinobacteria; o__Pseudonocardiales; f__Pseudonocardiaceae; g__Crossiella; s__	aerobic_chemoheterotrophy,chemoheterotrophy
k__Bacteria; p__Actinobacteriota; c__Actinobacteria; o__Micromonosporales; f__Micromonosporaceae; g__Micromonospora; s__Micromonospora_sp._Ms20	aerobic_chemoheterotrophy,chemoheterotrophy
k__Bacteria; p__Actinobacteriota; c__Actinobacteria; o__Frankiales; f__Acidothermaceae; g__Acidothermus; s__	cellulolysis,aerobic_chemoheterotrophy,chemoheterotrophy
k__Bacteria; p__Actinobacteriota; c__Actinobacteria; o__Frankiales; f__Geodermatophilaceae; g__Geodermatophilus; s__Geodermatophilus_sp._Z2R53	manganese_oxidation
k__Bacteria; p__Actinobacteriota; c__Actinobacteria; o__Propionibacteriales; f__Nocardioidaceae; g__Nocardioides; s__	aerobic_chemoheterotrophy,aromatic_compound_degradation,chemoheterotrophy
k__Bacteria; p__Actinobacteriota; c__Actinobacteria; o__Frankiales; f__Geodermatophilaceae; g__Blastococcus; s__	aerobic_chemoheterotrophy,chemoheterotrophy
k__Bacteria; p__Actinobacteriota; c__Actinobacteria; o__Propionibacteriales; f__Nocardioidaceae; g__Nocardioides; s__	aerobic_chemoheterotrophy,aromatic_compound_degradation,chemoheterotrophy
k__Bacteria; p__Actinobacteriota; c__Actinobacteria; o__Streptomycetales; f__Streptomycetaceae; g__Streptomyces; s__Streptomyces_aureocirculatus	aerobic_chemoheterotrophy,chemoheterotrophy
k__Bacteria; p__Actinobacteriota; c__Actinobacteria; o__Micromonosporales; f__Micromonosporaceae; g__Actinoplanes; s__Actinoplanes_sp._RI44-Va104	aerobic_chemoheterotrophy,chemoheterotrophy
k__Bacteria; p__Actinobacteriota; c__Actinobacteria; o__Propionibacteriales; f__Nocardioidaceae; g__Kribbella; s__	
k__Bacteria; p__Actinobacteriota; c__Actinobacteria; o__Streptosporangiales; f__Thermomonosporaceae; g__Actinomadura; s__Actinomadura_chibensis_NBRC_106107	aerobic_chemoheterotrophy,chemoheterotrophy
k__Bacteria; p__Actinobacteriota; c__Actinobacteria; o__Propionibacteriales; f__Nocardioidaceae; g__Nocardioides; s__	aerobic_chemoheterotrophy,aromatic_compound_degradation,chemoheterotrophy
k__Bacteria; p__Actinobacteriota; c__Actinobacteria; o__Streptomycetales; f__Streptomycetaceae; g__Streptomyces; s___ZY42	aerobic_chemoheterotrophy,chemoheterotrophy
k__Bacteria; p__Cyanobacteria; c__Cyanobacteriia; o__Chloroplast; f___; g__; s__	chloroplasts
k__Bacteria; p__Actinobacteriota; c__Actinobacteria; o__Micromonosporales; f__Micromonosporaceae; g__Rugosimonospora; s__Rugosimonospora_acidiphila	aerobic_chemoheterotrophy,chemoheterotrophy
k__Bacteria; p__Actinobacteriota; c__Actinobacteria; o__Frankiales; f__Sporichthyaceae; g__; s__Sporichthya_sp.	aerobic_chemoheterotrophy,chemoheterotrophy
k__Bacteria; p__Actinobacteriota; c__Actinobacteria; o__Frankiales; f__Geodermatophilaceae; g__Geodermatophilus; s__Geodermatophilus_saharensis	manganese_oxidation
k__Bacteria; p__Actinobacteriota; c__Actinobacteria; o__Frankiales; f__Geodermatophilaceae; g__Antricoccus; s__Antricoccus_suffuscus	aerobic_chemoheterotrophy,chemoheterotrophy
k__Bacteria; p__Actinobacteriota; c__Actinobacteria; o__Frankiales; f__Frankiaceae; g__Jatrophihabitans; s__Jatrophihabitans_sp.	
k__Bacteria; p__Actinobacteriota; c__Actinobacteria; o__Kineosporiales; f__Kineosporiaceae; g__Kineosporia; s__	aerobic_chemoheterotrophy,chemoheterotrophy
k__Bacteria; p__Actinobacteriota; c__Actinobacteria; o__Micrococcales; f__Intrasporangiaceae; g__Oryzihumus; s__Oryzihumus_sp._S23437	aerobic_chemoheterotrophy,chemoheterotrophy
k__Bacteria; p__Actinobacteriota; c__Actinobacteria; o__Micromonosporales; f__Micromonosporaceae; g__Allocatelliglobosispora; s__	
k__Bacteria; p__Actinobacteriota; c__Actinobacteria; o__Micromonosporales; f__Micromonosporaceae; g__Micromonospora; s__Micromonospora_coriariae	aerobic_chemoheterotrophy,chemoheterotrophy
k__Bacteria; p__Actinobacteriota; c__Actinobacteria; o__Frankiales; f__Acidothermaceae; g__Acidothermus; s__	cellulolysis,aerobic_chemoheterotrophy,chemoheterotrophy
k__Bacteria; p__Actinobacteriota; c__Actinobacteria; o__Propionibacteriales; f__Nocardioidaceae; g__Nocardioides; s__	aerobic_chemoheterotrophy,aromatic_compound_degradation,chemoheterotrophy
k__Bacteria; p__Actinobacteriota; c__Actinobacteria; o__Pseudonocardiales; f__Pseudonocardiaceae; g__Saccharothrix; s__Saccharothrix_sp._NRRL_B-16348	
k__Bacteria; p__Actinobacteriota; c__Actinobacteria; o__Micromonosporales; f__Micromonosporaceae; g__; s__	
k__Bacteria; p__Actinobacteriota; c__Actinobacteria; o__Micromonosporales; f__Micromonosporaceae; g__Actinoplanes; s__	aerobic_chemoheterotrophy,chemoheterotrophy
k__Bacteria; p__Actinobacteriota; c__Actinobacteria; o__Streptomycetales; f__Streptomycetaceae; g__Streptomyces; s__	aerobic_chemoheterotrophy,chemoheterotrophy
k__Bacteria; p__Actinobacteriota; c__Actinobacteria; o__Micrococcales; f__Microbacteriaceae; g__Pseudoclavibacter; s__	
k__Bacteria; p__Actinobacteriota; c__Actinobacteria; o__Micromonosporales; f__Micromonosporaceae; g__Dactylosporangium; s__	aerobic_chemoheterotrophy,chemoheterotrophy
k__Bacteria; p__Actinobacteriota; c__Actinobacteria; o__Micromonosporales; f__Micromonosporaceae; g__Xiangella; s__Micromonospora_phaseoli	aerobic_chemoheterotrophy,chemoheterotrophy
k__Bacteria; p__Actinobacteriota; c__Thermoleophilia; o__Solirubrobacterales; f__Solirubrobacteraceae; g__Conexibacter; s__	
k__Bacteria; p__Actinobacteriota; c__Actinobacteria; o__Micrococcales; f__Intrasporangiaceae; g__Oryzihumus; s__Ornithinicoccus_sp._YJ01	aerobic_chemoheterotrophy,chemoheterotrophy
k__Bacteria; p__Actinobacteriota; c__Actinobacteria; o__Streptomycetales; f__Streptomycetaceae; g__Streptomyces; s__Streptomyces_abietis	aerobic_chemoheterotrophy,chemoheterotrophy
k__Bacteria; p__Actinobacteriota; c__Actinobacteria; o__Frankiales; f__Nakamurellaceae; g__Nakamurella; s__	aerobic_chemoheterotrophy,chemoheterotrophy
k__Bacteria; p__Actinobacteriota; c__Actinobacteria; o__Frankiales; f__Geodermatophilaceae; g__Blastococcus; s__	aerobic_chemoheterotrophy,chemoheterotrophy
k__Bacteria; p__Actinobacteriota; c__Actinobacteria; o__Streptomycetales; f__Streptomycetaceae; g__Streptomyces; s__	aerobic_chemoheterotrophy,chemoheterotrophy
k__Bacteria; p__Proteobacteria; c__Gammaproteobacteria; o__Burkholderiales; f__SC-I-84; g___; s__	
k__Bacteria; p__Actinobacteriota; c__Actinobacteria; o__Frankiales; f__Frankiaceae; g__Jatrophihabitans; s__	
k__Bacteria; p__Actinobacteriota; c__Actinobacteria; o__Frankiales; f__Geodermatophilaceae; g__Blastococcus; s__	aerobic_chemoheterotrophy,chemoheterotrophy
k__Bacteria; p__Actinobacteriota; c__Actinobacteria; o__Frankiales; f__Geodermatophilaceae; g__Geodermatophilus; s__	manganese_oxidation
k__Bacteria; p__Cyanobacteria; c__Cyanobacteriia; o__Chloroplast; f___; g__; s__	chloroplasts
k__Bacteria; p__Chloroflexi; c__Chloroflexia; o__Thermomicrobiales; f__Thermomicrobiaceae; g__Nitrolancea; s__	
k__Bacteria; p__Chloroflexi; c__Chloroflexia; o__Thermomicrobiales; f__JG30-KF-CM45; g__; s__	
k__Bacteria; p__Chloroflexi; c__Ktedonobacteria; o__Ktedonobacterales; f__JG30-KF-AS9; g__; s__	
k__Bacteria; p__Cyanobacteria; c__Cyanobacteriia; o__Cyanobacteriales; f__; g___cyanobacterium; s__	photosynthetic_cyanobacteria,oxygenic_photoautotrophy,photoautotrophy,phototrophy
k__Bacteria; p__Cyanobacteria; c__Cyanobacteriia; o__Chloroplast; f___; g__; s__	chloroplasts
k__Bacteria; p__Chloroflexi; c__Chloroflexia; o__Thermomicrobiales; f__AKYG1722; g___Sphaerobacter_sp.; s__	
k__Bacteria; p__Chloroflexi; c__Chloroflexia; o__Thermomicrobiales; f__AKYG1722; g__; s__	
k__Bacteria; p__Chloroflexi; c__Chloroflexia; o__Thermomicrobiales; f__AKYG1722; g__; s__	
k__Bacteria; p__Cyanobacteria; c__Cyanobacteriia; o__Cyanobacteriales; f__Nostocaceae; g__Cylindrospermum_sp._NIES-4074; s__	photosynthetic_cyanobacteria,oxygenic_photoautotrophy,photoautotrophy,phototrophy
k__Bacteria; p__Chloroflexi; c__Chloroflexia; o__Thermomicrobiales; f__JG30-KF-CM45; g__; s__	
k__Bacteria; p__Gemmatimonadota; c__Gemmatimonadetes; o__Gemmatimonadales; f__Gemmatimonadaceae; g__; s__	
k__Bacteria; p__Chloroflexi; c__Ktedonobacteria; o__Ktedonobacterales; f__Ktedonobacteraceae; g__; s__	
k__Bacteria; p__Chloroflexi; c__OLB14; o__metagenome; f__; g__; s__	
k__Bacteria; p__Chloroflexi; c__OLB14; o__; f__; g__; s__	
k__Bacteria; p__Chloroflexi; c__Ktedonobacteria; o__C0119; f___; g__; s__	
k__Bacteria; p__Chloroflexi; c__Ktedonobacteria; o__C0119; f___; g__; s__	
k__Bacteria; p__Proteobacteria; c__Gammaproteobacteria; o__Burkholderiales; f__Nitrosomonadaceae; g__Ellin6067; s__	
k__Bacteria; p__Chloroflexi; c__Chloroflexia; o__Thermomicrobiales; f__Thermomicrobiaceae; g__Nitrolancea; s__	
k__Bacteria; p__Chloroflexi; c__Chloroflexia; o__Thermomicrobiales; f__JG30-KF-CM45; g__; s__	
k__Bacteria; p__Chloroflexi; c__Ktedonobacteria; o__C0119; f___Chloroflexi_bacterium; g__; s__	
k__Bacteria; p__Cyanobacteria; c__Cyanobacteriia; o__Chloroplast; f___soil_bacterium; g__; s__	chloroplasts
k__Bacteria; p__Actinobacteriota; c__Acidimicrobiia; o__IMCC26256; f___; g__; s__	
k__Bacteria; p__Chloroflexi; c__Chloroflexia; o__Thermomicrobiales; f__JG30-KF-CM45; g__; s__	
k__Bacteria; p__Actinobacteriota; c__Acidimicrobiia; o__Microtrichales; f__; g__; s__	
k__Bacteria; p__Actinobacteriota; c__Acidimicrobiia; o__; f___Actinomycetales_bacterium; g__; s__	
k__Bacteria; p__Gemmatimonadota; c__Gemmatimonadetes; o__Gemmatimonadales; f__Gemmatimonadaceae; g__; s__	
k__Bacteria; p__Chloroflexi; c__Dehalococcoidia; o__S085; f___; g__; s__	
k__Bacteria; p__Chloroflexi; c__Dehalococcoidia; o__S085; f___; g__; s__	
k__Bacteria; p__Cyanobacteria; c__Cyanobacteriia; o__Leptolyngbyales; f__Leptolyngbyaceae; g__Leptolyngbya_Es-Yyy1000; s__Leptolyngbya_cf._Albertano-Kovacik_green_Es_Yyy1800	photosynthetic_cyanobacteria,oxygenic_photoautotrophy,photoautotrophy,phototrophy
k__Bacteria; p__Proteobacteria; c__Gammaproteobacteria; o__Burkholderiales; f__SC-I-84; g___; s__	
k__Bacteria; p__Chloroflexi; c__Ktedonobacteria; o__B10-SB3A; f___; g__; s__	
k__Bacteria; p__Chloroflexi; c__Ktedonobacteria; o__Ktedonobacterales; f__Ktedonobacteraceae; g__; s__	
k__Bacteria; p__Chloroflexi; c__Ktedonobacteria; o__Ktedonobacterales; f__JG30-KF-AS9; g__; s__	
k__Bacteria; p__Chloroflexi; c__Gitt-GS-136; o__; f__; g__; s__	
k__Bacteria; p__Chloroflexi; c__Chloroflexia; o__Thermomicrobiales; f__JG30-KF-CM45; g__; s__	
k__Bacteria; p__Firmicutes; c__Desulfitobacteriia; o__Desulfitobacteriales; f__; g___; s__	
k__Bacteria; p__Gemmatimonadota; c__Gemmatimonadetes; o__Gemmatimonadales; f__Gemmatimonadaceae; g__; s__	
k__Bacteria; p__Acidobacteriota; c__Acidobacteriae; o__Acidobacteriales; f__; g__; s__	
k__Bacteria; p__Chloroflexi; c__Ktedonobacteria; o__Ktedonobacterales; f__Ktedonobacteraceae; g__; s__	
k__Bacteria; p__Chloroflexi; c__Ktedonobacteria; o__Ktedonobacterales; f__Ktedonobacteraceae; g__; s__	
k__Bacteria; p__Chloroflexi; c__Chloroflexia; o__Thermomicrobiales; f__JG30-KF-CM45; g__; s__	
k__Bacteria; p__Actinobacteriota; c__Actinobacteria; o__Frankiales; f__Acidothermaceae; g__Acidothermus; s__	cellulolysis,aerobic_chemoheterotrophy,chemoheterotrophy
k__Bacteria; p__Chloroflexi; c__Chloroflexia; o__Elev-1554; f___; g__; s__	
k__Bacteria; p__Chloroflexi; c__Ktedonobacteria; o__C0119; f___; g__; s__	
k__Bacteria; p__Chloroflexi; c__TK10; o__; f__; g__; s__	
k__Bacteria; p__Actinobacteriota; c__Acidimicrobiia; o__IMCC26256; f___; g__; s__	
k__Bacteria; p__Chloroflexi; c__Anaerolineae; o__SBR1031; f__A4b; g___; s__	
k__Bacteria; p__Chloroflexi; c__Chloroflexia; o__Thermomicrobiales; f__Thermomicrobiaceae; g__Nitrolancea; s__	
k__Bacteria; p__Acidobacteriota; c__Acidobacteriae; o__Solibacterales; f__Solibacteraceae; g__Candidatus_Solibacter; s__	
k__Bacteria; p__Actinobacteriota; c__Acidimicrobiia; o__IMCC26256; f___; g__; s__	
k__Bacteria; p__Acidobacteriota; c__Acidobacteriae; o__Solibacterales; f__Solibacteraceae; g__Candidatus_Solibacter; s__	
k__Bacteria; p__Actinobacteriota; c__Acidimicrobiia; o__; f___actinobacterium; g__; s__	
k__Bacteria; p__Actinobacteriota; c__Acidimicrobiia; o__; f___; g__; s__	
k__Bacteria; p__Actinobacteriota; c__Acidimicrobiia; o__Microtrichales; f__; g__; s__	
k__Bacteria; p__Firmicutes; c__Bacilli; o__Thermoactinomycetales; f__Thermoactinomycetaceae; g__Baia; s__	
k__Bacteria; p__Chloroflexi; c__Ktedonobacteria; o__Ktedonobacterales; f__JG30-KF-AS9; g__; s__	
k__Bacteria; p__Chloroflexi; c__Ktedonobacteria; o__Ktedonobacterales; f__Ktedonobacteraceae; g__; s__	
k__Bacteria; p__Actinobacteriota; c__Acidimicrobiia; o__Microtrichales; f__; g___actinobacterium; s__	
k__Bacteria; p__Chloroflexi; c__Chloroflexia; o__Thermomicrobiales; f__JG30-KF-CM45; g__; s__	
k__Bacteria; p__Chloroflexi; c__Anaerolineae; o__Anaerolineales; f__Anaerolineaceae; g__; s__	
k__Bacteria; p__Chloroflexi; c__Ktedonobacteria; o__Ktedonobacterales; f__Ktedonobacteraceae; g__; s__	
k__Bacteria; p__Chloroflexi; c__P2-11E; o__; f__; g__; s__	
k__Bacteria; p__Acidobacteriota; c__Acidobacteriae; o__Acidobacteriales; f__; g__; s__	
k__Bacteria; p__Actinobacteriota; c__Acidimicrobiia; o__IMCC26256; f___; g__; s__	
k__Bacteria; p__Chloroflexi; c__Gitt-GS-136; o__; f__; g__; s__	
k__Bacteria; p__Actinobacteriota; c__Acidimicrobiia; o__Microtrichales; f__; g__; s__	
k__Bacteria; p__Actinobacteriota; c__Acidimicrobiia; o__IMCC26256; f___; g__; s__	
k__Bacteria; p__Chloroflexi; c__Ktedonobacteria; o__Ktedonobacterales; f__Ktedonobacteraceae; g__; s__	
k__Bacteria; p__Actinobacteriota; c__Actinobacteria; o__Frankiales; f__; g___; s__	
k__Bacteria; p__Chloroflexi; c__Ktedonobacteria; o__Ktedonobacterales; f__Ktedonobacteraceae; g__Ktedonobacter; s__Ktedonobacterales_bacterium_W12	
k__Bacteria; p__Chloroflexi; c__Gitt-GS-136; o__; f__; g__; s__	
k__Bacteria; p__Chloroflexi; c__Anaerolineae; o__Anaerolineales; f__Anaerolineaceae; g__; s__	
k__Bacteria; p__Proteobacteria; c__Alphaproteobacteria; o__Sphingomonadales; f__Sphingomonadaceae; g__Sphingomonas; s__	aerobic_chemoheterotrophy,chemoheterotrophy
k__Bacteria; p__Proteobacteria; c__Alphaproteobacteria; o__Rhizobiales; f__Xanthobacteraceae; g__; s__	
k__Bacteria; p__Chloroflexi; c__Anaerolineae; o__Anaerolineales; f__Anaerolineaceae; g__; s__	
k__Bacteria; p__Proteobacteria; c__Gammaproteobacteria; o__Burkholderiales; f__SC-I-84; g__beta_proteobacterium_WX53; s__	
k__Bacteria; p__Chloroflexi; c__KD4-96; o__; f__; g__; s__	
k__Bacteria; p__Proteobacteria; c__Gammaproteobacteria; o__Burkholderiales; f__Nitrosomonadaceae; g__MND1; s__	
k__Bacteria; p__Acidobacteriota; c__Acidobacteriae; o__Acidobacteriales; f__; g___Acidobacteria_bacterium; s__	
k__Bacteria; p__Proteobacteria; c__Alphaproteobacteria; o__Reyranellales; f__Reyranellaceae; g__Reyranella; s__	aerobic_chemoheterotrophy,chemoheterotrophy
k__Bacteria; p__Acidobacteriota; c__Acidobacteriae; o__Bryobacterales; f__Bryobacteraceae; g__Bryobacter; s__	
k__Bacteria; p__Proteobacteria; c__Alphaproteobacteria; o__Rhizobiales; f__Xanthobacteraceae; g__Bradyrhizobium; s__	nitrogen_fixation,aerobic_chemoheterotrophy,chemoheterotrophy
k__Bacteria; p__Planctomycetota; c__Phycisphaerae; o__Tepidisphaerales; f__WD2101_soil_group; g__; s__	
k__Bacteria; p__Firmicutes; c__Bacilli; o__Bacillales; f__Bacillaceae; g__Bacillus; s__	
k__Bacteria; p__Proteobacteria; c__Alphaproteobacteria; o__Rhizobiales; f__Xanthobacteraceae; g__Pseudolabrys; s__	
k__Bacteria; p__Acidobacteriota; c__Acidobacteriae; o__Solibacterales; f__Solibacteraceae; g__Candidatus_Solibacter; s__	
k__Bacteria; p__Chloroflexi; c__KD4-96; o__; f__; g__; s__	
k__Bacteria; p__Actinobacteriota; c__Thermoleophilia; o__Solirubrobacterales; f__67-14; g___Rubrobacteraceae_bacterium; s__	
k__Bacteria; p__Acidobacteriota; c__Acidobacteriae; o__Acidobacteriales; f__; g__; s__	
k__Bacteria; p__Acidobacteriota; c__Acidobacteriae; o__Acidobacteriales; f__; g__; s__	
k__Bacteria; p__Proteobacteria; c__Alphaproteobacteria; o__Caulobacterales; f__Caulobacteraceae; g__Phenylobacterium; s__	
k__Bacteria; p__Chloroflexi; c__KD4-96; o__; f__; g__; s__	
k__Bacteria; p__Proteobacteria; c__Alphaproteobacteria; o__Elsterales; f__; g___Rhodospirillales_bacterium; s__	
k__Bacteria; p__Proteobacteria; c__Alphaproteobacteria; o__Micropepsales; f__Micropepsaceae; g__; s__	
k__Bacteria; p__Chloroflexi; c__Chloroflexia; o__Chloroflexales; f__Roseiflexaceae; g__; s__	
k__Bacteria; p__Proteobacteria; c__Alphaproteobacteria; o__Acetobacterales; f__Acetobacteraceae; g__Acidiphilium; s__	aerobic_chemoheterotrophy,chemoheterotrophy
k__Bacteria; p__Chloroflexi; c__KD4-96; o__; f__; g__; s__	
k__Bacteria; p__Chloroflexi; c__Ktedonobacteria; o__Ktedonobacterales; f__JG30-KF-AS9; g__; s__	
k__Bacteria; p__Acidobacteriota; c__Acidobacteriae; o__Acidobacteriales; f__AcidobacteriaceaeSubgroup_1; g__Acidipila; s__	
k__Bacteria; p__Proteobacteria; c__Alphaproteobacteria; o__Acetobacterales; f__Acetobacteraceae; g__Acidicaldus; s__	aerobic_chemoheterotrophy,iron_respiration,chemoheterotrophy
k__Bacteria; p__Chloroflexi; c__KD4-96; o__; f__; g__; s__	
k__Bacteria; p__Chloroflexi; c__TK10; o__; f__; g__; s__	
k__Bacteria; p__Proteobacteria; c__Alphaproteobacteria; o__Rhizobiales; f__Methyloligellaceae; g__; s__	
k__Bacteria; p__Proteobacteria; c__Alphaproteobacteria; o__Acetobacterales; f__Acetobacteraceae; g__; s__	
k__Bacteria; p__Acidobacteriota; c__Acidobacteriae; o__Bryobacterales; f__Bryobacteraceae; g__Bryobacter; s__	
k__Bacteria; p__Acidobacteriota; c__Acidobacteriae; o__Acidobacteriales; f__; g__; s__	
k__Bacteria; p__Proteobacteria; c__Alphaproteobacteria; o__Elsterales; f__; g__; s__	
k__Bacteria; p__Proteobacteria; c__Alphaproteobacteria; o__Sphingomonadales; f__Sphingomonadaceae; g__Sphingomonas; s__	aerobic_chemoheterotrophy,chemoheterotrophy
k__Bacteria; p__Firmicutes; c__Clostridia; o__Clostridiales; f__Clostridiaceae; g__Clostridium_sensu_stricto_12; s__	
k__Bacteria; p__Acidobacteriota; c__Acidobacteriae; o__Acidobacteriales; f__; g__; s__	
k__Bacteria; p__Actinobacteriota; c__Acidimicrobiia; o__IMCC26256; f___; g__; s__	
k__Bacteria; p__Proteobacteria; c__Alphaproteobacteria; o__Sphingomonadales; f__Sphingomonadaceae; g__Altererythrobacter; s__	aerobic_chemoheterotrophy,chemoheterotrophy
k__Bacteria; p__Chloroflexi; c__Gitt-GS-136; o__; f__; g__; s__	
k__Bacteria; p__Acidobacteriota; c__Acidobacteriae; o__Solibacterales; f__Solibacteraceae; g__Candidatus_Solibacter; s__	
k__Bacteria; p__Acidobacteriota; c__Acidobacteriae; o__Acidobacteriales; f__AcidobacteriaceaeSubgroup_1; g__Occallatibacter; s__	
k__Bacteria; p__Proteobacteria; c__Alphaproteobacteria; o__Rhizobiales; f__Rhizobiaceae; g__Ochrobactrum; s__Ochrobactrum_sp._CDB2	
k__Bacteria; p__Acidobacteriota; c__Acidobacteriae; o__Acidobacteriales; f__AcidobacteriaceaeSubgroup_1; g__Granulicella; s__	aerobic_chemoheterotrophy,chemoheterotrophy
k__Bacteria; p__Proteobacteria; c__Alphaproteobacteria; o__Rhizobiales; f__Devosiaceae; g__Devosia; s__	aerobic_chemoheterotrophy,chemoheterotrophy
k__Bacteria; p__WPS-2; c__; o__; f__; g__; s__	
k__Bacteria; p__Chloroflexi; c__KD4-96; o__; f__; g__; s__	
k__Bacteria; p__Chloroflexi; c__Chloroflexia; o__Thermomicrobiales; f__JG30-KF-CM45; g__; s__	
k__Bacteria; p__Proteobacteria; c__Alphaproteobacteria; o__Caulobacterales; f__Caulobacteraceae; g__Phenylobacterium; s__	
k__Bacteria; p__Acidobacteriota; c__Acidobacteriae; o__Bryobacterales; f__Bryobacteraceae; g__Bryobacter; s__	
k__Bacteria; p__Proteobacteria; c__Alphaproteobacteria; o__Elsterales; f__; g___; s__	
k__Bacteria; p__Planctomycetota; c__Phycisphaerae; o__Tepidisphaerales; f__WD2101_soil_group; g___planctomycete; s__	
k__Bacteria; p__Acidobacteriota; c__Acidobacteriae; o__Acidobacteriales; f__; g__; s__	
k__Bacteria; p__Proteobacteria; c__Alphaproteobacteria; o__Dongiales; f__Dongiaceae; g__Dongia; s__bacterium_Ellin314	
k__Bacteria; p__Chloroflexi; c__TK10; o__; f__; g__; s__	
k__Bacteria; p__Acidobacteriota; c__Acidobacteriae; o__Acidobacteriales; f__; g___Acidobacteria_bacterium; s__	
k__Bacteria; p__Acidobacteriota; c__Acidobacteriae; o__Acidobacteriales; f__AcidobacteriaceaeSubgroup_1; g__Granulicella; s__	aerobic_chemoheterotrophy,chemoheterotrophy
k__Bacteria; p__Proteobacteria; c__Alphaproteobacteria; o__Micropepsales; f__Micropepsaceae; g__; s__	
k__Bacteria; p__Proteobacteria; c__Alphaproteobacteria; o__Elsterales; f__; g___; s__	
k__Bacteria; p__Chloroflexi; c__Dehalococcoidia; o__FW22; f___; g__; s__	
k__Bacteria; p__Acidobacteriota; c__Acidobacteriae; o__Acidobacteriales; f__AcidobacteriaceaeSubgroup_1; g__; s__	
k__Bacteria; p__Proteobacteria; c__Alphaproteobacteria; o__Sphingomonadales; f__Sphingomonadaceae; g__Ellin6055; s__	aerobic_chemoheterotrophy,chemoheterotrophy
k__Bacteria; p__Firmicutes; c__Clostridia; o__Clostridiales; f__Clostridiaceae; g__Clostridium_sensu_stricto_13; s__	
k__Bacteria; p__Proteobacteria; c__Alphaproteobacteria; o__Rhizobiales; f__Hyphomicrobiaceae; g__Hyphomicrobium; s__	aerobic_chemoheterotrophy,chemoheterotrophy
k__Bacteria; p__Acidobacteriota; c__Acidobacteriae; o__Bryobacterales; f__Bryobacteraceae; g__Bryobacter; s__	
k__Bacteria; p__Proteobacteria; c__Alphaproteobacteria; o__Caulobacterales; f__Caulobacteraceae; g__; s__	
k__Bacteria; p__Acidobacteriota; c__Acidobacteriae; o__Bryobacterales; f__Bryobacteraceae; g__Bryobacter; s__	
k__Bacteria; p__Planctomycetota; c__Phycisphaerae; o__Tepidisphaerales; f__WD2101_soil_group; g__; s__	
k__Bacteria; p__Proteobacteria; c__Alphaproteobacteria; o__Rhizobiales; f__D05-2; g__; s__	
k__Bacteria; p__Proteobacteria; c__Alphaproteobacteria; o__Elsterales; f__Elsteraceae; g__; s__	
k__Bacteria; p__Proteobacteria; c__Alphaproteobacteria; o__Rhizobiales; f__Beijerinckiaceae; g__Methylorosula; s__	
k__Bacteria; p__Chloroflexi; c__JG30-KF-CM66; o__; f__; g__; s__	
k__Bacteria; p__Planctomycetota; c__Phycisphaerae; o__Tepidisphaerales; f__WD2101_soil_group; g__; s__	
k__Bacteria; p__Proteobacteria; c__Alphaproteobacteria; o__Micropepsales; f__Micropepsaceae; g__; s__	
k__Bacteria; p__Chloroflexi; c__Chloroflexia; o__Chloroflexales; f__Roseiflexaceae; g__; s__	
k__Bacteria; p__Acidobacteriota; c__Acidobacteriae; o__Bryobacterales; f__Bryobacteraceae; g__Bryobacter; s__	
k__Bacteria; p__Proteobacteria; c__Alphaproteobacteria; o__Acetobacterales; f__Acetobacteraceae; g__; s__	
k__Bacteria; p__Proteobacteria; c__Alphaproteobacteria; o__Micropepsales; f__Micropepsaceae; g__; s__	
k__Bacteria; p__Proteobacteria; c__Alphaproteobacteria; o__Rhizobiales; f__Xanthobacteraceae; g__; s__	
k__Bacteria; p__Proteobacteria; c__Alphaproteobacteria; o__Rhizobiales; f__KF-JG30-B3; g___; s__	
k__Bacteria; p__Planctomycetota; c__Phycisphaerae; o__Tepidisphaerales; f__WD2101_soil_group; g__; s__	
k__Bacteria; p__Acidobacteriota; c__Acidobacteriae; o__Acidobacteriales; f__; g___Acidobacteria_bacterium; s__	
k__Bacteria; p__Chloroflexi; c__Chloroflexia; o__Elev-1554; f___; g__; s__	
k__Bacteria; p__Acidobacteriota; c__Acidobacteriae; o__Solibacterales; f__Solibacteraceae; g__Candidatus_Solibacter; s__	
k__Bacteria; p__Proteobacteria; c__Alphaproteobacteria; o__Rhizobiales; f__Methyloligellaceae; g__; s__	
k__Bacteria; p__Proteobacteria; c__Alphaproteobacteria; o__Rhizobiales; f__Rhizobiales_Incertae_Sedis; g__Nordella; s__	
k__Bacteria; p__Proteobacteria; c__Alphaproteobacteria; o__Caulobacterales; f__Caulobacteraceae; g__Phenylobacterium; s__	
k__Bacteria; p__Proteobacteria; c__Alphaproteobacteria; o__Micropepsales; f__Micropepsaceae; g__; s__	
k__Bacteria; p__Proteobacteria; c__Alphaproteobacteria; o__Rhizobiales; f__Rhizobiaceae; g__Pseudaminobacter; s__	
k__Bacteria; p__Proteobacteria; c__Alphaproteobacteria; o__Caulobacterales; f__Caulobacteraceae; g__Phenylobacterium; s__	
k__Bacteria; p__Acidobacteriota; c__Acidobacteriae; o__Acidobacteriales; f__AcidobacteriaceaeSubgroup_1; g__Edaphobacter; s__Acidobacteria_bacterium_KBS_146	
k__Bacteria; p__Acidobacteriota; c__Acidobacteriae; o__Acidobacteriales; f__Koribacteraceae; g__Candidatus_Koribacter; s__	
k__Bacteria; p__Chloroflexi; c__TK10; o__; f__; g__; s__	
k__Bacteria; p__Acidobacteriota; c__Acidobacteriae; o__Acidobacteriales; f__; g__; s__	
k__Bacteria; p__Acidobacteriota; c__Acidobacteriae; o__Bryobacterales; f__Bryobacteraceae; g__Bryobacter; s__	
k__Bacteria; p__Proteobacteria; c__Alphaproteobacteria; o__Rhizobiales; f__; g___forest_soil_bacterium; s__	
k__Bacteria; p__Acidobacteriota; c__Acidobacteriae; o__Solibacterales; f__Solibacteraceae; g__Candidatus_Solibacter; s__	
k__Bacteria; p__Planctomycetota; c__Phycisphaerae; o__Tepidisphaerales; f__WD2101_soil_group; g__; s__	
k__Bacteria; p__Proteobacteria; c__Alphaproteobacteria; o__Rhizobiales; f__Beijerinckiaceae; g__Methylovirgula; s__	
k__Bacteria; p__Proteobacteria; c__Alphaproteobacteria; o__Acetobacterales; f__Acetobacteraceae; g__; s__	
k__Bacteria; p__Proteobacteria; c__Alphaproteobacteria; o__Acetobacterales; f__Acetobacteraceae; g__; s__	
k__Bacteria; p__Proteobacteria; c__Alphaproteobacteria; o__Elsterales; f__; g___; s__	
k__Bacteria; p__Firmicutes; c__Clostridia; o__Clostridiales; f__Clostridiaceae; g__Clostridium_sensu_stricto_18; s__Clostridium_sporogenes	human_gut,human_associated,mammal_gut,animal_parasites_or_symbionts,aromatic_compound_degradation,chemoheterotrophy
k__Bacteria; p__Firmicutes; c__Clostridia; o__Clostridiales; f__Clostridiaceae; g__Clostridium_sensu_stricto_1; s__Clostridium_beijerinckii	nitrogen_fixation,fermentation,chemoheterotrophy
k__Bacteria; p__Chloroflexi; c__KD4-96; o__; f__; g__; s__	
k__Bacteria; p__Chloroflexi; c__Ktedonobacteria; o__C0119; f___; g__; s__	
k__Bacteria; p__Firmicutes; c__Clostridia; o__Clostridiales; f__Clostridiaceae; g__Clostridium_sensu_stricto_8; s__	
k__Bacteria; p__Proteobacteria; c__Alphaproteobacteria; o__Rhodospirillales; f__; g__; s__	
k__Bacteria; p__Acidobacteriota; c__Acidobacteriae; o__Acidobacteriales; f__; g__; s__	
k__Bacteria; p__Proteobacteria; c__Alphaproteobacteria; o__Rhizobiales; f__Xanthobacteraceae; g__; s__	
k__Bacteria; p__Proteobacteria; c__Alphaproteobacteria; o__Azospirillales; f__Azospirillaceae; g__Skermanella; s__	fermentation,aerobic_chemoheterotrophy,chemoheterotrophy
k__Bacteria; p__Proteobacteria; c__Gammaproteobacteria; o__Burkholderiales; f__SC-I-84; g___; s__	
k__Bacteria; p__Chloroflexi; c__KD4-96; o__; f__; g__; s__	
k__Bacteria; p__Chloroflexi; c__KD4-96; o__; f__; g__; s__	
k__Bacteria; p__Proteobacteria; c__Alphaproteobacteria; o__Elsterales; f__; g___Alphaproteobacteria_bacterium; s__	
k__Bacteria; p__Firmicutes; c__Clostridia; o__Lachnospirales; f__Lachnospiraceae; g__; s__	
k__Bacteria; p__Acidobacteriota; c__Acidobacteriae; o__Solibacterales; f__Solibacteraceae; g__Candidatus_Solibacter; s__	
k__Bacteria; p__Proteobacteria; c__Alphaproteobacteria; o__Rhizobiales; f__Xanthobacteraceae; g__Pseudolabrys; s__	
k__Bacteria; p__Proteobacteria; c__Alphaproteobacteria; o__Elsterales; f__; g___; s__	
k__Bacteria; p__Planctomycetota; c__Phycisphaerae; o__Tepidisphaerales; f__WD2101_soil_group; g__; s__	
k__Bacteria; p__Proteobacteria; c__Alphaproteobacteria; o__Sphingomonadales; f__Sphingomonadaceae; g__Sphingomonas; s__	aerobic_chemoheterotrophy,chemoheterotrophy
k__Bacteria; p__Proteobacteria; c__Alphaproteobacteria; o__Sphingomonadales; f__Sphingomonadaceae; g__Sphingomonas; s__	aerobic_chemoheterotrophy,chemoheterotrophy
k__Bacteria; p__Proteobacteria; c__Alphaproteobacteria; o__Rhizobiales; f__Xanthobacteraceae; g__Pseudolabrys; s__	
k__Bacteria; p__Chloroflexi; c__KD4-96; o__; f__; g__; s__	
k__Bacteria; p__Chloroflexi; c__KD4-96; o__; f__; g__; s__	
k__Bacteria; p__Proteobacteria; c__Alphaproteobacteria; o__Rhizobiales; f__Devosiaceae; g__Devosia; s__	aerobic_chemoheterotrophy,chemoheterotrophy
k__Bacteria; p__Proteobacteria; c__Alphaproteobacteria; o__Sphingomonadales; f__Sphingomonadaceae; g__Sphingomonas; s__	aerobic_chemoheterotrophy,chemoheterotrophy
k__Bacteria; p__Proteobacteria; c__Gammaproteobacteria; o__Burkholderiales; f__Nitrosomonadaceae; g__Ellin6067; s__	
k__Bacteria; p__Chloroflexi; c__KD4-96; o__; f__; g__; s__	
k__Bacteria; p__Acidobacteriota; c__Acidobacteriae; o__Solibacterales; f__Solibacteraceae; g__Candidatus_Solibacter; s__	
k__Bacteria; p__Acidobacteriota; c__Acidobacteriae; o__Solibacterales; f__Solibacteraceae; g__Candidatus_Solibacter; s__	
k__Bacteria; p__Chloroflexi; c__Dehalococcoidia; o__S085; f___; g__; s__	
k__Bacteria; p__Deinococcota; c__Deinococci; o__Deinococcales; f__Trueperaceae; g__Truepera; s__	
k__Bacteria; p__Proteobacteria; c__Gammaproteobacteria; o__Xanthomonadales; f__Rhodanobacteraceae; g__Rhodanobacter; s__	aerobic_chemoheterotrophy,chemoheterotrophy
k__Bacteria; p__RCP2-54; c__; o__; f__; g__; s__	
k__Bacteria; p__Proteobacteria; c__Gammaproteobacteria; o__Burkholderiales; f__Nitrosomonadaceae; g__Nitrosospira; s__	
k__Bacteria; p__Firmicutes; c__Bacilli; o__Bacillales; f__Bacillaceae; g__Bacillus; s__Bacillus_lentus	nitrate_reduction,ureolysis
k__Bacteria; p__Acidobacteriota; c__Vicinamibacteria; o__Vicinamibacterales; f__; g___Acidobacteria_bacterium; s__	
k__Bacteria; p__Firmicutes; c__Bacilli; o__Bacillales; f__Bacillaceae; g__Bacillus; s__Bacillus_sp._JGI_001006-L10	
k__Bacteria; p__Firmicutes; c__Bacilli; o__Bacillales; f__Planococcaceae; g__Sporosarcina; s__Bacillus_sp._CHNTR52	
k__Bacteria; p__Actinobacteriota; c__Thermoleophilia; o__Solirubrobacterales; f__Solirubrobacteraceae; g__Conexibacter; s__	
k__Bacteria; p__Proteobacteria; c__Gammaproteobacteria; o__Xanthomonadales; f__Rhodanobacteraceae; g__Rhodanobacter; s__	aerobic_chemoheterotrophy,chemoheterotrophy
k__Bacteria; p__Actinobacteriota; c__Thermoleophilia; o__Gaiellales; f__Gaiellaceae; g__Gaiella; s__	
k__Bacteria; p__Proteobacteria; c__Gammaproteobacteria; o__Xanthomonadales; f__Rhodanobacteraceae; g__Rhodanobacter; s__	aerobic_chemoheterotrophy,chemoheterotrophy
k__Bacteria; p__Proteobacteria; c__Gammaproteobacteria; o__Xanthomonadales; f__Xanthomonadaceae; g__Lysobacter; s__	chitinolysis,chemoheterotrophy
k__Bacteria; p__Proteobacteria; c__Gammaproteobacteria; o__Burkholderiales; f__SC-I-84; g__; s__	
k__Bacteria; p__Proteobacteria; c__Gammaproteobacteria; o__Xanthomonadales; f__Xanthomonadaceae; g__Lysobacter; s__	chitinolysis,chemoheterotrophy
k__Bacteria; p__Proteobacteria; c__Gammaproteobacteria; o__Xanthomonadales; f__Rhodanobacteraceae; g__Mizugakiibacter; s__	
k__Bacteria; p__Firmicutes; c__Bacilli; o__Bacillales; f__Planococcaceae; g__Domibacillus; s__Bacillus_sp._72	aerobic_chemoheterotrophy,chemoheterotrophy
k__Bacteria; p__Firmicutes; c__Bacilli; o__Bacillales; f__Bacillaceae; g__Bacillus; s__Brevibacterium_frigoritolerans	
k__Bacteria; p__Acidobacteriota; c__Thermoanaerobaculia; o__Thermoanaerobaculales; f__Thermoanaerobaculaceae; g__Subgroup_10; s__	
k__Bacteria; p__Proteobacteria; c__Gammaproteobacteria; o__Xanthomonadales; f__Rhodanobacteraceae; g__Dokdonella; s__	
k__Bacteria; p__Actinobacteriota; c__Thermoleophilia; o__Solirubrobacterales; f__67-14; g__; s__	
k__Bacteria; p__Actinobacteriota; c__Thermoleophilia; o__Solirubrobacterales; f__Solirubrobacteraceae; g__Solirubrobacter; s__	aerobic_chemoheterotrophy,chemoheterotrophy
k__Bacteria; p__Firmicutes; c__Bacilli; o__Bacillales; f__Bacillaceae; g__Bacillus; s__	
k__Bacteria; p__Proteobacteria; c__Gammaproteobacteria; o__Burkholderiales; f__Burkholderiaceae; g__Burkholderia-Caballeronia-Paraburkholderia; s__	
k__Bacteria; p__Actinobacteriota; c__Thermoleophilia; o__Solirubrobacterales; f__Solirubrobacteraceae; g__JCM_18997; s__	
k__Bacteria; p__Actinobacteriota; c__Thermoleophilia; o__Solirubrobacterales; f__67-14; g___Rubrobacteria_bacterium; s__	
k__Bacteria; p__Chloroflexi; c__Ktedonobacteria; o__Ktedonobacterales; f__JG30-KF-AS9; g__; s__	
k__Bacteria; p__Proteobacteria; c__Gammaproteobacteria; o__Burkholderiales; f__Comamonadaceae; g__Rhizobacter; s__	ureolysis
k__Bacteria; p__Firmicutes; c__Bacilli; o__Bacillales; f__Planococcaceae; g__Sporosarcina; s__	
k__Bacteria; p__Proteobacteria; c__Gammaproteobacteria; o__Burkholderiales; f__Nitrosomonadaceae; g__Ellin6067; s__	
k__Bacteria; p__Proteobacteria; c__Gammaproteobacteria; o__Burkholderiales; f__Nitrosomonadaceae; g__Ellin6067; s__	
k__Bacteria; p__Proteobacteria; c__Gammaproteobacteria; o__Burkholderiales; f__Alcaligenaceae; g__Castellaniella; s___DA014	
k__Bacteria; p__Proteobacteria; c__Gammaproteobacteria; o__Xanthomonadales; f__Rhodanobacteraceae; g__Rhodanobacter; s__Rhodanobacter_lindaniclasticus	aerobic_chemoheterotrophy,chemoheterotrophy
k__Bacteria; p__Proteobacteria; c__Gammaproteobacteria; o__Burkholderiales; f__SC-I-84; g__; s__	
k__Bacteria; p__Proteobacteria; c__Gammaproteobacteria; o__Gammaproteobacteria_Incertae_Sedis; f__; g__Acidibacter; s__	
k__Bacteria; p__Actinobacteriota; c__Thermoleophilia; o__Gaiellales; f__Gaiellaceae; g__Gaiella; s__	
k__Bacteria; p__Actinobacteriota; c__Thermoleophilia; o__Solirubrobacterales; f__Solirubrobacteraceae; g__Conexibacter; s__	
k__Bacteria; p__Firmicutes; c__Bacilli; o__Bacillales; f__Bacillaceae; g__Bacillus; s__	
k__Bacteria; p__Proteobacteria; c__Gammaproteobacteria; o__KF-JG30-C25; f___soil_bacterium; g__; s__	
k__Bacteria; p__Actinobacteriota; c__Thermoleophilia; o__Solirubrobacterales; f__67-14; g__; s__	
k__Bacteria; p__Proteobacteria; c__Gammaproteobacteria; o__Burkholderiales; f__SC-I-84; g___Acidobacteria_bacterium; s__	human_pathogens_pneumonia,human_pathogens_all,human_associated,animal_parasites_or_symbionts
k__Bacteria; p__Proteobacteria; c__Gammaproteobacteria; o__Burkholderiales; f__Nitrosomonadaceae; g__MND1; s__	
k__Bacteria; p__Proteobacteria; c__Gammaproteobacteria; o__Burkholderiales; f__Oxalobacteraceae; g__Noviherbaspirillum; s__	
k__Bacteria; p__Proteobacteria; c__Gammaproteobacteria; o__Burkholderiales; f__TRA3-20; g__; s__	
k__Bacteria; p__Proteobacteria; c__Gammaproteobacteria; o__Xanthomonadales; f__Rhodanobacteraceae; g__Rhodanobacter; s__	aerobic_chemoheterotrophy,chemoheterotrophy
k__Bacteria; p__Firmicutes; c__Bacilli; o__Bacillales; f__Sporolactobacillaceae; g__Pullulanibacillus; s__	
k__Bacteria; p__Proteobacteria; c__Gammaproteobacteria; o__Steroidobacterales; f__Steroidobacteraceae; g__Steroidobacter; s__	
k__Bacteria; p__Firmicutes; c__Bacilli; o__Bacillales; f__Planococcaceae; g__Sporosarcina; s__	
k__Bacteria; p__Proteobacteria; c__Gammaproteobacteria; o__Burkholderiales; f__Burkholderiaceae; g__Burkholderia-Caballeronia-Paraburkholderia; s__Paraburkholderia_caledonica_NBRC_102488	
k__Bacteria; p__Actinobacteriota; c__Thermoleophilia; o__Solirubrobacterales; f__67-14; g__; s__	
k__Bacteria; p__Proteobacteria; c__Gammaproteobacteria; o__Burkholderiales; f__SC-I-84; g__beta_proteobacterium_WF17; s__	
k__Bacteria; p__Proteobacteria; c__Gammaproteobacteria; o__Nitrococcales; f__Nitrococcaceae; g__Nitrococcus; s__	aerobic_nitrite_oxidation,nitrification
k__Bacteria; p__Actinobacteriota; c__Thermoleophilia; o__Gaiellales; f__; g__; s__	
k__Bacteria; p__Actinobacteriota; c__Thermoleophilia; o__Solirubrobacterales; f__67-14; g__; s__	
k__Bacteria; p__Proteobacteria; c__Gammaproteobacteria; o__Burkholderiales; f__A21b; g___; s__	
k__Bacteria; p__Actinobacteriota; c__Thermoleophilia; o__Solirubrobacterales; f__67-14; g__; s__	
k__Bacteria; p__Actinobacteriota; c__Thermoleophilia; o__Solirubrobacterales; f__Solirubrobacteraceae; g__Conexibacter; s__	
k__Bacteria; p__Acidobacteriota; c__Vicinamibacteria; o__Vicinamibacterales; f__; g__; s__	
k__Bacteria; p__Proteobacteria; c__Gammaproteobacteria; o__Burkholderiales; f__Burkholderiaceae; g__Burkholderia-Caballeronia-Paraburkholderia; s__	
k__Bacteria; p__Proteobacteria; c__Gammaproteobacteria; o__Burkholderiales; f__Nitrosomonadaceae; g__MND1; s__	
k__Bacteria; p__Acidobacteriota; c__Thermoanaerobaculia; o__Thermoanaerobaculales; f__Thermoanaerobaculaceae; g__Subgroup_10; s__	
k__Bacteria; p__Actinobacteriota; c__Thermoleophilia; o__Solirubrobacterales; f__Solirubrobacteraceae; g__Solirubrobacter; s__	aerobic_chemoheterotrophy,chemoheterotrophy
k__Bacteria; p__Proteobacteria; c__Gammaproteobacteria; o__Burkholderiales; f__Oxalobacteraceae; g__Massilia; s__	
k__Bacteria; p__Proteobacteria; c__Gammaproteobacteria; o__Burkholderiales; f__B1-7BS; g___; s__	
k__Bacteria; p__Desulfobacterota; c__Desulfuromonadia; o__Geobacterales; f__Geobacteraceae; g__Citrifermentans; s__	
k__Bacteria; p__Actinobacteriota; c__Thermoleophilia; o__Gaiellales; f__Gaiellaceae; g__Gaiella; s__	
k__Bacteria; p__Proteobacteria; c__Gammaproteobacteria; o__Burkholderiales; f__TRA3-20; g___; s__	
k__Bacteria; p__Actinobacteriota; c__Thermoleophilia; o__Gaiellales; f__; g__; s__	
k__Bacteria; p__Proteobacteria; c__Gammaproteobacteria; o__Burkholderiales; f__Comamonadaceae; g__Ramlibacter; s__	
k__Bacteria; p__Firmicutes; c__Bacilli; o__Bacillales; f__Planococcaceae; g__Psychrobacillus; s__	
k__Bacteria; p__Proteobacteria; c__Gammaproteobacteria; o__Xanthomonadales; f__Xanthomonadaceae; g__Lysobacter; s__	chitinolysis,chemoheterotrophy
k__Bacteria; p__Actinobacteriota; c__Thermoleophilia; o__Solirubrobacterales; f__67-14; g___; s__	
k__Bacteria; p__Actinobacteriota; c__Thermoleophilia; o__Solirubrobacterales; f__Solirubrobacteraceae; g__Solirubrobacter; s__	aerobic_chemoheterotrophy,chemoheterotrophy
k__Bacteria; p__Proteobacteria; c__Gammaproteobacteria; o__Xanthomonadales; f__Rhodanobacteraceae; g__Rhodanobacter; s__	aerobic_chemoheterotrophy,chemoheterotrophy
k__Bacteria; p__Acidobacteriota; c__Vicinamibacteria; o__Vicinamibacterales; f__; g___Acidobacteriales_bacterium; s__	
k__Bacteria; p__Proteobacteria; c__Gammaproteobacteria; o__Gammaproteobacteria_Incertae_Sedis; f__; g__Acidibacter; s__	
k__Bacteria; p__Firmicutes; c__Bacilli; o__Bacillales; f__Bacillaceae; g__Bacillus; s__Bacillus_sp._Y40_2018	
