# Supplementary material for: Microbial community structure and carbon transformation characteristics of different aggregates in black soil
Source: PeerJ. 2024 Apr 29;12:e17269. doi: 10.7717/peerj.17269 (PMC11064869; doi:10.7717/peerj.17269)
Supplement: Supplemental Information 4 [file peerj-12-17269-s004.zip › faprotaxF4nFJoJUCJarNthViivmaX_result/group_definitions_used.txt]

# Group definitions relevant to input table '/var/www/cloud_workdir/8257/faprotaxF4nFJoJUCJarNthViivmaX/data/input.txt'
# Generated on: 2023.06.10 20:01:07
# Used command:
#   /home/bayegy/pipelines/metagenome/softwares/FAPROTAX1.2.6/FAPROTAX_1.2.6/collapse_table.py -g /home/bayegy/pipelines/metagenome/softwares/FAPROTAX1.2.6/FAPROTAX_1.2.6/FAPROTAX.txt -i /var/www/cloud_workdir/8257/faprotaxF4nFJoJUCJarNthViivmaX/data/input.txt -o /var/www/cloud_workdir/8257/faprotaxF4nFJoJUCJarNthViivmaX/faprotaxF4nFJoJUCJarNthViivmaX_result/FAPROTAX_function.xls -d taxonomy -c '#' --omit_columns 0 --out_report /var/www/cloud_workdir/8257/faprotaxF4nFJoJUCJarNthViivmaX/faprotaxF4nFJoJUCJarNthViivmaX_result/report.txt --out_groups2records_table_dense /var/www/cloud_workdir/8257/faprotaxF4nFJoJUCJarNthViivmaX/faprotaxF4nFJoJUCJarNthViivmaX_result/groups2records_table_dense.xls --out_group_definitions_used /var/www/cloud_workdir/8257/faprotaxF4nFJoJUCJarNthViivmaX/faprotaxF4nFJoJUCJarNthViivmaX_result/group_definitions_used.txt --column_names_are_in last_comment_line --group_leftovers_as unassigned --normalize_collapsed none
#
# Summary:
#   Loaded 92 groups comprising 8309 members (5042 unique members)
#   Established 246 assignments of records to groups
#   425 out of 536 records could not be assigned to any group (unassigned)
#   Number of groups represented: 26
#
methanotrophy
# - - - - - - - 


acetoclastic_methanogenesis
# - - - - - - - - - - - - - - 


methanogenesis_by_disproportionation_of_methyl_groups
# - - - - - - - - - - - - - - - - - - - - - - - - - - - 


methanogenesis_using_formate
# - - - - - - - - - - - - - - - 


methanogenesis_by_CO2_reduction_with_H2
# - - - - - - - - - - - - - - - - - - - - 


methanogenesis_by_reduction_of_methyl_compounds_with_H2
# - - - - - - - - - - - - - - - - - - - - - - - - - - - - 


hydrogenotrophic_methanogenesis
# - - - - - - - - - - - - - - - - 
add_group:methanogenesis_by_CO2_reduction_with_H2
add_group:methanogenesis_by_reduction_of_methyl_compounds_with_H2


methanogenesis
# - - - - - - - - 
add_group:hydrogenotrophic_methanogenesis
add_group:methanogenesis_by_disproportionation_of_methyl_groups
add_group:acetoclastic_methanogenesis
add_group:methanogenesis_using_formate
add_group:methanogenesis_by_CO2_reduction_with_H2
add_group:methanogenesis_by_reduction_of_methyl_compounds_with_H2


methanol_oxidation
# - - - - - - - - - - 


methylotrophy
# - - - - - - - 
add_group:methanol_oxidation
add_group:methanotrophy


aerobic_ammonia_oxidation
# - - - - - - - - - - - - - 


aerobic_nitrite_oxidation
# - - - - - - - - - - - - - 
*Gammaproteobacteria*Nitrococcus*					# Garrity, Brenner, Krieg and Staley (2005) Bergey's Manual of Systematic Bacteriology, vol. 2


nitrification
# - - - - - - - 
add_group:aerobic_ammonia_oxidation
add_group:aerobic_nitrite_oxidation


sulfate_respiration
# - - - - - - - - - - 


sulfur_respiration
# - - - - - - - - - - 


dark_sulfite_oxidation
# - - - - - - - - - - - - 


sulfite_respiration
# - - - - - - - - - - 


thiosulfate_respiration
# - - - - - - - - - - - - 


respiration_of_sulfur_compounds
# - - - - - - - - - - - - - - - - 
add_group:sulfite_respiration
add_group:sulfur_respiration
add_group:sulfate_respiration
add_group:thiosulfate_respiration


arsenate_detoxification
# - - - - - - - - - - - - 


arsenate_respiration
# - - - - - - - - - - - 


dissimilatory_arsenate_reduction
# - - - - - - - - - - - - - - - - - 
add_group:arsenate_detoxification
add_group:arsenate_respiration


arsenite_oxidation_detoxification
# - - - - - - - - - - - - - - - - - 


arsenite_oxidation_energy_yielding
# - - - - - - - - - - - - - - - - - - 


dissimilatory_arsenite_oxidation
# - - - - - - - - - - - - - - - - - 
add_group:arsenite_oxidation_detoxification
add_group:arsenite_oxidation_energy_yielding


anammox
# - - - - 


nitrate_denitrification
# - - - - - - - - - - - - 


nitrite_denitrification
# - - - - - - - - - - - - 
add_group:nitrate_denitrification


nitrous_oxide_denitrification
# - - - - - - - - - - - - - - - 
add_group:nitrite_denitrification


denitrification
# - - - - - - - - 
add_group:nitrate_denitrification
add_group:nitrite_denitrification
add_group:nitrous_oxide_denitrification


chitinolysis
# - - - - - - - 
*Xanthomonadaceae*Lysobacter*						# Garrity, Brenner, Krieg and Staley (2005) Bergey's Manual of Systematic Bacteriology, vol. 2


knallgas_bacteria
# - - - - - - - - - 


dark_hydrogen_oxidation
# - - - - - - - - - - - - 
add_group:knallgas_bacteria


nitrogen_fixation
# - - - - - - - - - 
*Rhizobiales*Bradyrhizobium*						# Garrity, Brenner, Krieg and Staley (2005) Bergey's Manual of Systematic Bacteriology, vol. 2
*Clostridium*beijerinckii*							# Garrity, Brenner, Krieg and Staley (2009) Bergey's Manual of Systematic Bacteriology, vol. 3


nitrate_ammonification
# - - - - - - - - - - - - 


nitrite_ammonification
# - - - - - - - - - - - - 
add_group:nitrate_ammonification


nitrite_respiration
# - - - - - - - - - - 
add_group:nitrite_ammonification
add_group:nitrite_denitrification
add_group:anammox


cellulolysis
# - - - - - - - 
*Archangium*gephyra*								# Rosenberg, DeLong, Lory, Stackebrandt, Thompson (2014) - The Prokaryotes - Deltaproteobacteria and Epsilonproteobacteria
*Acidothermaceae*Acidothermus*						# Garrity, Brenner, Krieg and Staley (2012) Bergey's Manual of Systematic Bacteriology, vol. 5


xylanolysis
# - - - - - - 


dark_sulfide_oxidation
# - - - - - - - - - - - - 


dark_sulfur_oxidation
# - - - - - - - - - - - 


dark_thiosulfate_oxidation
# - - - - - - - - - - - - - - 


dark_oxidation_of_sulfur_compounds
# - - - - - - - - - - - - - - - - - - 
add_group:dark_sulfide_oxidation
add_group:dark_sulfur_oxidation
add_group:dark_thiosulfate_oxidation


manganese_oxidation
# - - - - - - - - - - 
*Geodermatophilaceae*Geodermatophilus*				# Garrity, Brenner, Krieg and Staley (2005) Bergey's Manual of Systematic Bacteriology, vol. 5


manganese_respiration
# - - - - - - - - - - - 


ligninolysis
# - - - - - - - 


fermentation
# - - - - - - - 
*Clostridium*beijerinckii*							# Garrity, Brenner, Krieg and Staley (2009) Bergey's Manual of Systematic Bacteriology, vol. 3
*Azospirillales*Skermanella*						# Garrity, Brenner, Krieg and Staley (2005) Bergey's Manual of Systematic Bacteriology, vol. 2
*Clostridium*beijerinckii*							# Garrity, Brenner, Krieg and Staley (2009) Bergey's Manual of Systematic Bacteriology, vol. 3
*Azospirillales*Skermanella*						# Garrity, Brenner, Krieg and Staley (2005) Bergey's Manual of Systematic Bacteriology, vol. 2C


aerobic_chemoheterotrophy
# - - - - - - - - - - - - - 
*Nocardioidaceae*Nocardioides*						# Garrity, Brenner, Krieg and Staley (2012) Bergey's Manual of Systematic Bacteriology, vol. 5
*Rhizobiales*Bradyrhizobium*						# Garrity, Brenner, Krieg and Staley (2005) Bergey's Manual of Systematic Bacteriology, vol. 2
*Planococcaceae*Domibacillus*						# DOI:10.1099/ijs.0.068924-0  and  DOI:10.1099/ijs.0.064295-0
*Intrasporangiaceae*Oryzihumus*						# DOI:10.1099/ijs.0.63799-0  and  DOI:10.1099/ijs.0.060897-0
*Pseudonocardiaceae*Crossiella*						# Rosenberg, DeLong, Lory, Stackebrandt, Thompson (2014) - The Prokaryotes - Actinobacteria
*Yonghaparkia*alkaliphila*							# DOI:10.1099/ijs.0.64258-0
*Yonghaparkia*alkaliphila*							# DOI:10.1099/ijs.0.64258-0
*Antricoccus*suffuscus*								# DOI:10.1099/ijsem.0.000588
*Chitinophagaceae*Ferruginibacter*					# DOI:10.1099/ijs.0.000311
*Segetibacter*koreensis*							# DOI:10.1099/ijs.0.64803-0
*Micromonosporaceae*Dactylosporangium*				# Garrity, Brenner, Krieg and Staley (2012) Bergey's Manual of Systematic Bacteriology, vol. 5
*Kineosporiaceae*Kineosporia*						# Rosenberg, DeLong, Lory, Stackebrandt, Thompson (2014) - The Prokaryotes - Actinobacteria
*Geodermatophilaceae*Blastococcus*					# Rosenberg, DeLong, Lory, Stackebrandt, Thompson (2014) - The Prokaryotes - Actinobacteria
*Acidobacteriales*Granulicella*						# Rosenberg, DeLong, Lory, Stackebrandt, Thompson (2014) - The Prokaryotes - Other major lineages of Bacteria and the Archaea
*Proteobacteria*Reyranella*							# DOI:10.1099/ijs.0.025775-0  and  DOI:10.1099/ijs.0.045922-0
*Acetobacteraceae*Acidicaldus*						# Rosenberg, DeLong, Lory, Stackebrandt, Thompson (2014) - The Prokaryotes - Alphaproteobacteria and Betaproteobacteria
*Micromonosporaceae*Rugosimonospora*				# Rosenberg, DeLong, Lory, Stackebrandt, Thompson (2014) - The Prokaryotes - Actinobacteria
*Rugosimonospora*acidiphila*						# DOI:10.1099/ijs.0.010231-0
*Rhizobiales*Bradyrhizobium*						# Garrity, Brenner, Krieg and Staley (2005) Bergey's Manual of Systematic Bacteriology, vol. 2
*Acetobacteraceae*Acidiphilium*						# Garrity, Brenner, Krieg and Staley (2005) Bergey's Manual of Systematic Bacteriology, vol. 2
*Rhizobiales*Hyphomicrobium*						# DOI:10.1007/978-3-642-30197-1_257
*Hyphomicrobiaceae*Hyphomicrobium*					# DOI:10.1007/978-3-642-30197-1_257 . Legacy taxonomy
*Rhizobiales*Devosia*								# DOI:10.1007/978-3-642-30197-1_257
*Sphingomonadales*									# Garrity, Brenner, Krieg and Staley (2005) Bergey's Manual of Systematic Bacteriology, vol. 2C, Alpha, Beta, Delta, Epsilonproteobacteria
*Nevskia*											# Garrity, Brenner, Krieg and Staley (2005) Bergey's Manual of Systematic Bacteriology, vol. 2B, Gammaproteobacteria
*Moraxellaceae*Acinetobacter*						# Garrity, Brenner, Krieg and Staley (2005) Bergey's Manual of Systematic Bacteriology, vol. 2B, Gammaproteobacteria
*Pseudonocardiaceae*Saccharopolyspora*				# Garrity, Brenner, Krieg and Staley (2005) Bergey's Manual of Systematic Bacteriology, vol. 5, Actinobacteria
*Paenibacillaceae*Paenibacillus*					# Garrity, Brenner, Krieg and Staley (2009) Bergey's Manual of Systematic Bacteriology, vol. 3
*Gammaproteobacteria*Rhodanobacter*					# Garrity, Brenner, Krieg and Staley (2005) Bergey's Manual of Systematic Bacteriology, vol. 2
*Acidothermaceae*Acidothermus*						# Garrity, Brenner, Krieg and Staley (2005) Bergey's Manual of Systematic Bacteriology, vol. 5
*Microbacteriaceae*Frondihabitans*					# Garrity, Brenner, Krieg and Staley (2005) Bergey's Manual of Systematic Bacteriology, vol. 5
*Nakamurellaceae*Nakamurella*						# Garrity, Brenner, Krieg and Staley (2005) Bergey's Manual of Systematic Bacteriology, vol. 5
*Nakamurellaceae*Nakamurella*						# Garrity, Brenner, Krieg and Staley (2005) Bergey's Manual of Systematic Bacteriology, vol. 5
*Nocardioidaceae*Nocardioides*						# Garrity, Brenner, Krieg and Staley (2005) Bergey's Manual of Systematic Bacteriology, vol. 5
*Streptomycetaceae*Streptomyces*					# Garrity, Brenner, Krieg and Staley (2005) Bergey's Manual of Systematic Bacteriology, vol. 5
*Intrasporangiaceae*Ornithinicoccus*				# Garrity, Brenner, Krieg and Staley (2005) Bergey's Manual of Systematic Bacteriology, vol. 5
*Solirubrobacteraceae*Solirubrobacter*				# Garrity, Brenner, Krieg and Staley (2005) Bergey's Manual of Systematic Bacteriology, vol. 5
*Planctomycetes*Singulisphaera*						# Garrity, Brenner, Krieg and Staley (2011) Bergey's Manual of Systematic Bacteriology, vol. 4
*Sporichthyaceae*Sporichthya*						# Garrity, Brenner, Krieg and Staley (2012) Bergey's Manual of Systematic Bacteriology, vol. 5
*Microbacteriaceae*Leifsonia*						# Garrity, Brenner, Krieg and Staley (2012) Bergey's Manual of Systematic Bacteriology, vol. 5
*Micromonosporaceae*Micromonospora*					# Garrity, Brenner, Krieg and Staley (2012) Bergey's Manual of Systematic Bacteriology, vol. 5
*Micromonosporaceae*Actinoplanes*					# Garrity, Brenner, Krieg and Staley (2012) Bergey's Manual of Systematic Bacteriology, vol. 5
*Nocardioidaceae*Nocardioides*						# Garrity, Brenner, Krieg and Staley (2012) Bergey's Manual of Systematic Bacteriology, vol. 5
*Streptomycetaceae*Streptomyces*					# Garrity, Brenner, Krieg and Staley (2012) Bergey's Manual of Systematic Bacteriology, vol. 5
*Thermomonosporaceae*Actinomadura*					# Garrity, Brenner, Krieg and Staley (2012) Bergey's Manual of Systematic Bacteriology, vol. 5
*Azospirillales*Skermanella*						# Garrity, Brenner, Krieg and Staley (2005) Bergey's Manual of Systematic Bacteriology, vol. 2C
*Actinospicaceae*Actinospica*						# Garrity, Brenner, Krieg and Staley (2012) Bergey's Manual of Systematic Bacteriology, vol. 5
*Mycobacteriaceae*Mycobacterium*					# Garrity, Brenner, Krieg and Staley (2012) Bergey's Manual of Systematic Bacteriology, vol. 5
*Mycobacterium*Mycobacterium*						# Garrity, Brenner, Krieg and Staley (2012) Bergey's Manual of Systematic Bacteriology, vol. 5. Legacy taxonomy


invertebrate_parasites
# - - - - - - - - - - - - 
*Lysinibacillus*sphaericus*							# DOI:10.1016/j.jip.2011.11.008


human_pathogens_septicemia
# - - - - - - - - - - - - - - 


human_pathogens_pneumonia
# - - - - - - - - - - - - - 
*Burkholderiales*bacterium*							# Pathosystems Resource Integration Centre (PATRIC). Genome ID: 469610.4, NCBI Taxon ID: 469610, Disease: Pneumonia


human_pathogens_nosocomia
# - - - - - - - - - - - - - 


human_pathogens_meningitis
# - - - - - - - - - - - - - - 


human_pathogens_gastroenteritis
# - - - - - - - - - - - - - - - - 


human_pathogens_diarrhea
# - - - - - - - - - - - - - 


human_pathogens_all
# - - - - - - - - - - 
add_group:human_pathogens_septicemia
add_group:human_pathogens_pneumonia
add_group:human_pathogens_nosocomia
add_group:human_pathogens_meningitis
add_group:human_pathogens_gastroenteritis
add_group:human_pathogens_diarrhea
*Acinetobacter*pittii*								# DOI:10.1002/iub.534
*Mycobacterium*tuberculosis*						# DOI:10.1038/31159
*Burkholderiales*bacterium*							# Pathosystems Resource Integration Centre (PATRIC). Genome ID: 469610.4, NCBI Taxon ID: 469610, Disease: Pneumonia
*Mycobacterium*colombiense*							# Pathosystems Resource Integration Centre (PATRIC). Genome ID: 1041522.3, NCBI Taxon ID: 1041522, Disease: Pulmonary tuberculosis
*Mycobacterium*tuberculosis*						# Pathosystems Resource Integration Centre (PATRIC). Genome ID: 164513.4, NCBI Taxon ID: 164513, Disease: Tuberculosis


fish_parasites
# - - - - - - - - 


human_gut
# - - - - - 
*Clostridium*sporogenes*							# Wilson (2009) - Bacteriology of Humans: An Ecological Perspective, ISBN: 9781444300383


human_associated
# - - - - - - - - - 
add_group:human_gut
add_group:human_pathogens_all


mammal_gut
# - - - - - - 
add_group:human_gut


animal_parasites_or_symbionts
# - - - - - - - - - - - - - - - 
add_group:fish_parasites
add_group:human_gut
add_group:human_pathogens_all
add_group:invertebrate_parasites


plant_pathogen
# - - - - - - - - 


oil_bioremediation
# - - - - - - - - - - 


aromatic_hydrocarbon_degradation
# - - - - - - - - - - - - - - - - - 


aromatic_compound_degradation
# - - - - - - - - - - - - - - - 
add_group:aromatic_hydrocarbon_degradation
*Moraxellaceae*Acinetobacter*						# Garrity, Brenner, Krieg and Staley (2005) Bergey's Manual of Systematic Bacteriology, vol. 2
*Clostridium*sporogenes*							# Elsden et al. (1976) - The End Products of the Metabolism of Aromatic Amino Acids by Clostridia
*Nocardioidaceae*Nocardioides*						# Garrity, Brenner, Krieg and Staley (2012) Bergey's Manual of Systematic Bacteriology, vol. 5


aliphatic_non_methane_hydrocarbon_degradation
# - - - - - - - - - - - - - - - - - - - - - - - 


hydrocarbon_degradation
# - - - - - - - - - - - - 
add_group:methanotrophy
add_group:aliphatic_non_methane_hydrocarbon_degradation
add_group:aromatic_hydrocarbon_degradation


dark_iron_oxidation
# - - - - - - - - - - 


iron_respiration
# - - - - - - - - - 
*Acetobacteraceae*Acidicaldus*						# Rosenberg, DeLong, Lory, Stackebrandt, Thompson (2014) - The Prokaryotes - Alphaproteobacteria and Betaproteobacteria


nitrate_respiration
# - - - - - - - - - - 
add_group:nitrate_denitrification
add_group:nitrate_ammonification


nitrate_reduction
# - - - - - - - - - 
add_group:nitrate_respiration
*Bacillus*lentus*									# Garrity, Brenner, Krieg and Staley (2009) Bergey's Manual of Systematic Bacteriology, vol. 3
*Bacillus*novalis*									# Garrity, Brenner, Krieg and Staley (2009) Bergey's Manual of Systematic Bacteriology, vol. 3


nitrogen_respiration
# - - - - - - - - - - - 
add_group:nitrate_respiration
add_group:nitrite_respiration
add_group:denitrification
add_group:nitrate_ammonification
add_group:nitrite_ammonification
add_group:anammox


fumarate_respiration
# - - - - - - - - - - - 


intracellular_parasites
# - - - - - - - - - - - - 


chlorate_reducers
# - - - - - - - - - 


predatory_or_exoparasitic
# - - - - - - - - - - - - - 
*Haliangiaceae*Haliangium*							# Rosenberg, DeLong, Lory, Stackebrandt, Thompson (2014) - The Prokaryotes - Deltaproteobacteria and Epsilonproteobacteria


chloroplasts
# - - - - - - - 
*chloroplast*


nonphotosynthetic_cyanobacteria
# - - - - - - - - - - - - - - - - 
subtract_group:chloroplasts


photosynthetic_cyanobacteria
# - - - - - - - - - - - - - - - 
*Bacteria*Cyanobacteriia*							# DOI:10.1016/j.freeradbiomed.2019.03.029
*Cyanobacteria*Cyanobacteriales*					# DOI:10.1016/j.freeradbiomed.2019.03.029
*Cyanobacteria*Leptolyngbyales*						# DOI:10.1016/j.freeradbiomed.2019.03.029
subtract_group:chloroplasts
subtract_group:nonphotosynthetic_cyanobacteria


anoxygenic_photoautotrophy_H2_oxidizing
# - - - - - - - - - - - - - - - - - - - - 


anoxygenic_photoautotrophy_S_oxidizing
# - - - - - - - - - - - - - - - - - - - - 


anoxygenic_photoautotrophy_Fe_oxidizing
# - - - - - - - - - - - - - - - - - - - - 


anoxygenic_photoautotrophy
# - - - - - - - - - - - - - - 
add_group:anoxygenic_photoautotrophy_H2_oxidizing
add_group:anoxygenic_photoautotrophy_S_oxidizing
add_group:anoxygenic_photoautotrophy_Fe_oxidizing


oxygenic_photoautotrophy
# - - - - - - - - - - - - - 
add_group:photosynthetic_cyanobacteria


photoautotrophy
# - - - - - - - - 
add_group:oxygenic_photoautotrophy
add_group:anoxygenic_photoautotrophy


aerobic_anoxygenic_phototrophy
# - - - - - - - - - - - - - - - - 


photoheterotrophy
# - - - - - - - - - 
add_group:aerobic_anoxygenic_phototrophy


phototrophy
# - - - - - - 
add_group:photoautotrophy
add_group:photoheterotrophy


plastic_degradation
# - - - - - - - - - - 


ureolysis
# - - - - - 
*Gammaproteobacteria*Rhizobacter*					# Garrity, Brenner, Krieg and Staley (2009) Bergey's Manual of Systematic Bacteriology, vol. 2
*Bacillus*lentus*									# Garrity, Brenner, Krieg and Staley (2009) Bergey's Manual of Systematic Bacteriology, vol. 3
*Planctomycetes*Singulisphaera*						# Garrity, Brenner, Krieg and Staley (2011) Bergey's Manual of Systematic Bacteriology, vol. 4


reductive_acetogenesis
# - - - - - - - - - - - - 


chemoheterotrophy
# - - - - - - - - - 
add_group:aerobic_chemoheterotrophy
add_group:fermentation
add_group:cellulolysis
add_group:xylanolysis
add_group:chitinolysis
add_group:ligninolysis
add_group:methylotrophy
add_group:acetoclastic_methanogenesis
add_group:methanogenesis_by_disproportionation_of_methyl_groups
add_group:methanogenesis_using_formate
add_group:oil_bioremediation
add_group:aromatic_compound_degradation
add_group:hydrocarbon_degradation


unassigned
# - - - - - - 
